# Supplementary material for: Case finding of tuberculosis among mining communities in Ghana
Source: PLoS One. 2021 Mar 18;16(3):e0248718. doi: 10.1371/journal.pone.0248718 (PMC7971527; doi:10.1371/journal.pone.0248718)
Supplement: S1 File — (XLSX) [file pone.0248718.s001.xlsx]

## Sheet: Sheet1
region	district	community	date	CXRID	age	SEX	job	cough_ad	sputprod	ChestPain	Weightloss	NightSweats	Fever	CAD4TB_res	xraytb	SputReq_YES	SputReq_NO	GENE XPERT	MTB
BrongAhafo	Tano North	Tanoso	2017-05-22	TAN001	65	Male	Agriculture	0	0	0	0	0	0	1	0		No
BrongAhafo	Tano North	Tanoso	2017-05-22	TAN002	60	Female	Sales and service	0	0	0	0	0	0	1	0		No
BrongAhafo	Tano North	Tanoso	2017-05-22	TAN003	35	Female	Sales and service	0	0	0	0	0	0	1	0		No
BrongAhafo	Tano North	Tanoso	2017-05-22	TAN004	60	Male	Agriculture	0	0	0	0	0	0	1	0		No
BrongAhafo	Tano North	Tanoso	2017-05-22	TAN005	37	Male	Agriculture	0	0	0	0	0	0	1	0		No
BrongAhafo	Tano North	Tanoso	2017-05-22	TAN006	47	Female	Agriculture	0	0	0	0	0	0	1	0		No
BrongAhafo	Tano North	Tanoso	2017-05-22	TAN007	42	Male	Agriculture	0	0	0	0	0	0	1	0		No
BrongAhafo	Tano North	Tanoso	2017-05-22	TAN008	35	Male	Manual labour	0	0	0	0	0	0	1	0		No
BrongAhafo	Tano North	Tanoso	2017-05-22	TAN009	43	Female	Professional	0	0	0	0	0	0	1	0		No
BrongAhafo	Tano North	Tanoso	2017-05-22	TAN010	34	Female	Professional	0	0	0	0	0	0	1	0		No
BrongAhafo	Tano North	Tanoso	2017-05-22	TAN011	57	Female	Professional	0	0	0	0	0	0	1	0		No
BrongAhafo	Tano North	Tanoso	2017-05-22	TAN012	56	Male	Sales and service	0	0	0	0	0	0	1	0		No
BrongAhafo	Tano North	Tanoso	2017-05-22	TAN013	23	Male	Sales and service	0	0	0	0	0	0	1	0		No
BrongAhafo	Tano North	Tanoso	2017-05-22	TAN014	23	Male	Manual labour	0	0	0	0	0	0	1	0		No
BrongAhafo	Tano North	Tanoso	2017-05-22	TAN015	18	Male	Unemployed	0	0	0	0	0	0	1	0		No
BrongAhafo	Tano North	Tanoso	2017-05-22	TAN016	45	Male	Agriculture	1	1	0	1	0	0	2	1	Yes		MTB not detected	1
BrongAhafo	Tano North	Tanoso	2017-05-22	TAN017	48	Male	Agriculture	1	1	0	0	0	0	2	1	Yes		MTB not detected	1
BrongAhafo	Tano North	Tanoso	2017-05-22	TAN018	31	Male	Manual labour	0	0	0	0	0	0	1	0		No
BrongAhafo	Tano North	Tanoso	2017-05-22	TAN019	73	Female	Agriculture	0	0	0	0	0	0	1	0		No
BrongAhafo	Tano North	Tanoso	2017-05-22	TAN020	72	Female	Agriculture	0	0	0	0	0	0	1	0		No
BrongAhafo	Tano North	Tanoso	2017-05-22	TAN021	32	Male	Agriculture	0	0	0	0	0	0	1	0		No
BrongAhafo	Tano North	Tanoso	2017-05-22	TAN022	37	Female	Agriculture	0	0	0	0	0	0	1	0		No
BrongAhafo	Tano North	Tanoso	2017-05-22	TAN023	35	Female	Sales and service	0	0	0	0	0	0	1	0		No
BrongAhafo	Tano North	Tanoso	2017-05-22	TAN024	39	Female	Sales and service	0	0	0	0	0	0	1	0		No
BrongAhafo	Tano North	Tanoso	2017-05-22	TAN025	41	Male	Agriculture	0	0	0	0	0	0	1	0		No
BrongAhafo	Tano North	Tanoso	2017-05-22	TAN026	75	Female	Agriculture	0	0	0	0	0	0	1	0		No
BrongAhafo	Tano North	Tanoso	2017-05-22	TAN027	45	Male	Agriculture	1	0	0	0	1	1	2	1	Yes		MTB not detected	1
BrongAhafo	Tano North	Tanoso	2017-05-22	TAN028	70	Female	Agriculture	0	0	0	0	0	0	1	0		No
BrongAhafo	Tano North	Tanoso	2017-05-22	TAN029	71	Male	Agriculture	1	0	0	0	0	0	2	1	Yes		MTB detected low rifampicin sensitive	2
BrongAhafo	Tano North	Tanoso	2017-05-22	TAN030	50	Male	Agriculture	0	0	0	0	0	0	1	0		No
BrongAhafo	Tano North	Tanoso	2017-05-22	TAN031	59	Male	Agriculture	0	0	0	0	0	0	1	0		No
BrongAhafo	Tano North	Tanoso	2017-05-22	TAN032	103	Male	Agriculture	0	0	0	0	0	0	1	0		No
BrongAhafo	Tano North	Tanoso	2017-05-22	TAN033	51	Female	Sales and service	0	0	0	0	0	0	1	0		No
BrongAhafo	Tano North	Tanoso	2017-05-22	TAN034	40	Male	Sales and service	0	0	0	0	0	0	1	0		No
BrongAhafo	Tano North	Tanoso	2017-05-22	TAN035	26	Female	Unemployed	0	0	0	0	0	0	1	0		No
BrongAhafo	Tano North	Tanoso	2017-05-22	TAN036	47	Female	Agriculture	0	0	0	0	0	0	1	0		No
BrongAhafo	Tano North	Tanoso	2017-05-22	TAN037	36	Female	Sales and service	0	0	0	0	0	0	1	0		No
BrongAhafo	Tano North	Tanoso	2017-05-22	TAN038	60	Male	Agriculture	0	0	0	0	0	0	1	0		No
BrongAhafo	Tano North	Tanoso	2017-05-22	TAN039	44	Female	Sales and service	0	0	0	0	0	0	1	0		No
BrongAhafo	Tano North	Tanoso	2017-05-22	TAN040	47	Female	Sales and service	0	0	0	0	0	0	1	0		No
BrongAhafo	Tano North	Tanoso	2017-05-22	TAN041	43	Female	Sales and service	0	0	0	0	0	0	1	0		No
BrongAhafo	Tano North	Tanoso	2017-05-22	TAN042	50	Female	Agriculture	0	0	0	0	0	0	1	0		No
BrongAhafo	Tano North	Tanoso	2017-05-22	TAN043	50	Female	Sales and service	0	0	0	0	0	0	1	0		No
BrongAhafo	Tano North	Tanoso	2017-05-22	TAN044	70	Male	Agriculture	1	1	1	0	0	0	2	1	Yes		MTB not detected	1
BrongAhafo	Tano North	Tanoso	2017-05-22	TAN045	55	Male	Agriculture	0	0	0	0	0	0	1	0		No
BrongAhafo	Tano North	Tanoso	2017-05-22	TAN046	48	Female	Sales and service	0	0	0	0	0	0	1	0		No
BrongAhafo	Tano North	Tanoso	2017-05-22	TAN047	44	Female	Agriculture	1	1	1	0	0	0	2	1	Yes		MTB not detected	1
BrongAhafo	Tano North	Tanoso	2017-05-22	TAN048	59	Female	Sales and service	0	0	0	0	0	0	1	0		No
BrongAhafo	Tano North	Tanoso	2017-05-22	TAN049	45	Male	Agriculture	0	0	0	0	0	0	1	0		No
BrongAhafo	Tano North	Tanoso	2017-05-22	TAN050	44	Female	Professional	0	0	0	0	0	0	1	0		No
BrongAhafo	Tano North	Tanoso	2017-05-22	TAN051	30	Female	Professional	0	0	0	0	0	0	1	0		No
BrongAhafo	Tano North	Tanoso	2017-05-22	TAN052	66	Male	Manual labour	0	0	0	0	0	0	1	0		No
BrongAhafo	Tano North	Tanoso	2017-05-22	TAN053	37	Male	Professional	0	0	0	0	0	0	1	0		No
BrongAhafo	Tano North	Tanoso	2017-05-22	TAN054	31	Female	Professional	0	0	0	0	0	0	1	0		No
BrongAhafo	Tano North	Tanoso	2017-05-22	TAN055	32	Female	Professional	0	0	0	0	0	0	1	0		No
BrongAhafo	Tano North	Tanoso	2017-05-22	TAN056	45	Female	Sales and service	0	0	0	0	0	0	1	0		No
BrongAhafo	Tano North	Tanoso	2017-05-22	TAN057	60	Female	Sales and service	0	0	0	0	0	0	1	0		No
BrongAhafo	Tano North	Tanoso	2017-05-22	TAN058	40	Female	Sales and service	0	0	0	0	0	0	1	0		No
BrongAhafo	Tano North	Tanoso	2017-05-22	TAN059	37	Male	Professional	0	0	0	0	0	0	1	0		No
BrongAhafo	Tano North	Tanoso	2017-05-22	TAN060	30	Male	Professional	0	0	0	0	0	0	1	0		No
BrongAhafo	Tano North	Tanoso	2017-05-22	TAN061	38	Male	Manual labour	0	0	0	0	0	0	1	0		No
BrongAhafo	Tano North	Tanoso	2017-05-22	TAN062	19	Female	Unemployed	0	0	0	0	0	0	1	0		No
BrongAhafo	Tano North	Tanoso	2017-05-22	TAN063	31	Male	Manual labour	0	0	0	0	0	0	1	0		No
BrongAhafo	Tano North	Tanoso	2017-05-22	TAN064	37	Male	Sales and service	0	0	0	0	0	0	1	0		No
BrongAhafo	Tano North	Tanoso	2017-05-22	TAN065	96	Female		0	0	0	0	0	0	1	0		No
BrongAhafo	Tano North	Tanoso	2017-05-22	TAN066	51	Female	Agriculture	0	0	0	0	0	0	1	0		No
BrongAhafo	Tano North	Tanoso	2017-05-22	TAN067	43	Male	Agriculture	0	0	0	0	0	0	1	0		No
BrongAhafo	Tano North	Tanoso	2017-05-22	TAN068	31	Male	Manual labour	0	0	0	0	0	0	1	0		No
BrongAhafo	Tano North	Tanoso	2017-05-22	TAN069	47	Female	Sales and service	0	0	0	0	0	0	1	0		No
BrongAhafo	Tano North	Tanoso	2017-05-22	TAN070	50	Male	Professional	0	0	0	0	0	0	1	0		No
BrongAhafo	Tano North	Tanoso	2017-05-22	TAN071	57	Male	Professional	0	0	0	0	0	0	1	0		No
BrongAhafo	Tano North	Tanoso	2017-05-22	TAN072	57	Male	Agriculture	0	0	0	0	0	0	1	0		No
BrongAhafo	Tano North	Tanoso	2017-05-22	TAN073	34	Male	Sales and service	0	0	0	0	0	0	1	0		No
BrongAhafo	Tano North	Tanoso	2017-05-22	TAN074	70	Male	Agriculture	1	0	1	0	1	1	1	0	Yes		MTB not detected	1
BrongAhafo	Tano North	Tanoso	2017-05-22	TAN075	20	Male	Unemployed	1	1	1	1	1	1	2	1	Yes		MTB not detected	1
BrongAhafo	Tano North	Tanoso	2017-05-22	TAN076	58	Male	Professional	0	0	0	0	0	0	1	0		No
BrongAhafo	Tano North	Tanoso	2017-05-22	TAN077	49	Male	Professional	0	0	0	0	0	0	1	0		No
BrongAhafo	Tano North	Tanoso	2017-05-22	TAN078	32	Male	Professional	0	0	0	0	0	0	1	0		No
BrongAhafo	Tano North	Tanoso	2017-05-22	TAN079	53	Male	Professional	0	0	0	0	0	0	1	0		No
BrongAhafo	Tano North	Tanoso	2017-05-22	TAN080	80	Female	Agriculture	0	0	0	0	0	0	1	0		No
BrongAhafo	Tano North	Tanoso	2017-05-22	TAN081	46	Female	Agriculture	0	0	0	0	0	0	1	0		No
BrongAhafo	Tano North	Tanoso	2017-05-22	TAN082	70	Male		0	0	0	0	0	0	1	0		No
BrongAhafo	Tano North	Tanoso	2017-05-22	TAN083	62	Male	Agriculture	0	0	0	0	0	0	1	0		No
BrongAhafo	Tano North	Tanoso	2017-05-22	TAN084	18	Male	Manual labour	0	0	0	0	0	0	1	0		No
BrongAhafo	Tano North	Tanoso	2017-05-22	TAN085	62	Female		0	0	0	0	0	0	1	0		No
BrongAhafo	Tano North	Tanoso	2017-05-22	TAN086	62	Female	Agriculture	0	0	0	0	0	0	1	0		No
BrongAhafo	Tano North	Tanoso	2017-05-22	TAN087	45	Female	Agriculture	0	0	0	0	0	0	1	0		No
BrongAhafo	Tano North	Tanoso	2017-05-22	TAN088	42	Female	Sales and service	0	0	0	0	0	0	1	0		No
BrongAhafo	Tano North	Tanoso	2017-05-22	TAN089	73	Female	Agriculture	0	0	0	0	0	0	1	0		No
BrongAhafo	Tano North	Tanoso	2017-05-22	TAN090	64	Female	Agriculture	0	0	0	0	0	0	1	0		No
BrongAhafo	Tano North	Tanoso	2017-05-22	TAN091	40	Female	Sales and service	0	0	0	0	0	0	1	0		No
BrongAhafo	Tano North	Tanoso	2017-05-22	TAN092	55	Female	Sales and service	0	0	0	0	0	0	1	0		No
BrongAhafo	Tano North	Tanoso	2017-05-22	TAN093	44	Female	Sales and service	0	0	0	0	0	0	1	0		No
BrongAhafo	Tano North	Tanoso	2017-05-22	TAN094	32	Female	Agriculture	0	0	0	0	0	0	1	0		No
BrongAhafo	Tano North	Tanoso	2017-05-22	TAN095	30	Male	Professional	0	0	0	0	0	0	1	0		No
BrongAhafo	Tano North	Tanoso	2017-05-22	TAN096	67	Female	Agriculture	0	0	0	0	0	0	1	0		No
BrongAhafo	Tano North	Tanoso	2017-05-22	TAN097	50	Female	Sales and service	0	0	0	0	0	0	1	0		No
BrongAhafo	Tano North	Tanoso	2017-05-22	TAN098	36	Female	Professional	0	0	0	0	0	0	1	0		No
BrongAhafo	Tano North	Tanoso	2017-05-22	TAN099	65	Female	Agriculture	0	0	0	0	0	0	1	0		No
BrongAhafo	Tano North	Tanoso	2017-05-22	TAN100	73	Male		0	0	0	0	0	0	1	0		No
BrongAhafo	Tano North	Tanoso	2017-05-22	TAN101	40	Female	Agriculture	0	0	0	0	0	0	1	0		No
BrongAhafo	Tano North	Tanoso	2017-05-22	TAN102	39	Female	Sales and service	0	0	0	0	0	0	1	0		No
BrongAhafo	Tano North	Tanoso	2017-05-22	TAN103	30	Female	Sales and service	0	0	0	0	0	0	1	0		No
BrongAhafo	Tano North	Tanoso	2017-05-22	TAN104	46	Male	Professional	0	0	0	0	0	0	1	0		No
BrongAhafo	Tano North	Tanoso	2017-05-22	TAN105	54	Male	Manual labour	0	0	0	0	0	0	1	0		No
BrongAhafo	Tano North	Tanoso	2017-05-22	TAN106	36	Female	Professional	0	0	0	0	0	0	1	0		No
BrongAhafo	Tano North	Tanoso	2017-05-22	TAN107	41	Male	Manual labour	0	0	0	0	0	0	1	0		No
BrongAhafo	Tano North	Tanoso	2017-05-22	TAN108	22	Female	Unemployed	0	0	0	0	0	0	1	0		No
BrongAhafo	Tano North	Tanoso	2017-05-22	TAN109	28	Female	Professional	0	0	0	0	0	0	1	0		No
BrongAhafo	Tano North	Tanoso	2017-05-22	TAN110	29	Male	Professional	0	0	0	0	0	0	1	0		No
BrongAhafo	Tano North	Tanoso	2017-05-22	TAN111	60	Female	Sales and service	1	1	0	0	1	1	2	1	Yes		MTB not detected	1
BrongAhafo	Tano North	Tanoso	2017-05-22	TAN112	42	Female	Agriculture	0	0	0	0	0	0	1	0		No
BrongAhafo	Tano North	Tanoso	2017-05-22	TAN113	45	Female	Professional	0	0	0	0	0	0	1	0		No
BrongAhafo	Tano North	Tanoso	2017-05-22	TAN114	51	Female	Professional	0	0	0	0	0	0	1	0		No
BrongAhafo	Tano North	Tanoso	2017-05-22	TAN114A	27	Female	Professional	0	0	0	0	0	0	1	0		No
BrongAhafo	Tano North	Tanoso	2017-05-22	TAN115	30	Female	Professional	0	0	0	0	0	0	1	0		No
BrongAhafo	Tano North	Tanoso	2017-05-22	TAN116	40	Female	Professional	0	0	0	0	0	0	1	0		No
BrongAhafo	Tano North	Tanoso	2017-05-22	TAN117	48	Female	Agriculture	0	0	0	0	0	0	1	0		No
BrongAhafo	Tano North	Tanoso	2017-05-22	TAN118	30	Female	Sales and service	0	0	0	0	0	0	1	0		No
BrongAhafo	Tano North	Tanoso	2017-05-22	TAN119	35	Female	Sales and service	0	0	0	0	0	0	1	0		No
BrongAhafo	Tano North	Tanoso	2017-05-22	TAN120	41	Male	Manual labour	0	0	0	0	0	0	1	0		No
BrongAhafo	Tano North	Tanoso	2017-05-22	TAN121	27	Male	Professional	0	0	0	0	0	0	1	0		No
BrongAhafo	Tano North	Tanoso	2017-05-22	TAN122	56	Male	Professional	0	0	0	0	0	0	1	0		No
BrongAhafo	Tano North	Tanoso	2017-05-22	TAN123	51	Male	Agriculture	0	0	0	0	0	0	1	0		No
BrongAhafo	Tano North	Tanoso	2017-05-22	TAN124	55	Male	Agriculture	0	0	0	0	0	0	1	0		No
BrongAhafo	Tano North	Tanoso	2017-05-22	TAN125	38	Male	Sales and service	0	0	0	0	0	0	1	0		No
BrongAhafo	Tano North	Tanoso	2017-05-22	TAN126	58	Female	Agriculture	0	0	0	0	0	0	1	0		No
BrongAhafo	Tano North	Tanoso	2017-05-22	TAN127	63	Female	Agriculture	0	0	0	0	0	0	1	0		No
BrongAhafo	Tano North	Tanoso	2017-05-22	TAN128	47	Female	Sales and service	0	0	0	0	0	0	1	0		No
BrongAhafo	Tano North	Tanoso	2017-05-22	TAN129	59	Male	Agriculture	0	0	0	0	0	0	1	0		No
BrongAhafo	Tano North	Tanoso	2017-05-22	TAN130	54	Male	Sales and service	0	0	0	0	0	0	1	0		No
BrongAhafo	Tano North	Tanoso	2017-05-22	TAN131	33	Female	Professional	0	0	0	0	0	0	1	0		No
BrongAhafo	Tano North	Tanoso	2017-05-22	TAN132	20	Male	Unemployed	0	0	0	0	0	0	1	0		No
BrongAhafo	Tano North	Tanoso	2017-05-22	TAN133	47	Male	Manual labour	0	0	0	0	0	0	1	0		No
BrongAhafo	Tano North	Tanoso	2017-05-22	TAN134	42	Female	Sales and service	0	0	0	0	0	0	1	0		No
BrongAhafo	Tano North	Tanoso	2017-05-22	TAN135	33	Female	Professional	0	0	0	0	0	0	1	0		No
BrongAhafo	Tano North	Adrobaa	2017-05-23	ADR001	51	Male	Professional	0	0	0	0	0	0	1	0		No
BrongAhafo	Tano North	Adrobaa	2017-05-23	ADR002	48	Male	Miner	0	0	0	0	0	0	1	0		No
BrongAhafo	Tano North	Adrobaa	2017-05-23	ADR003	51	Male	Agriculture	0	0	0	0	0	0	1	0		No
BrongAhafo	Tano North	Adrobaa	2017-05-23	ADR004	50	Male	Agriculture	0	0	0	0	0	0	1	0		No
BrongAhafo	Tano North	Adrobaa	2017-05-23	ADR005	84	Female	Agriculture	1	0	0	1	0	1	2	1	Yes		MTB not detected	1
BrongAhafo	Tano North	Adrobaa	2017-05-23	ADR006	75	Female	Agriculture	0	0	0	0	0	0	1	0		No
BrongAhafo	Tano North	Adrobaa	2017-05-23	ADR007	52	Female	Agriculture	0	0	0	0	0	0	1	0		No	MTB not detected	1
BrongAhafo	Tano North	Adrobaa	2017-05-23	ADR008	32	Female	Sales and service	1	1	1	0	0	0	2	1	Yes		MTB not detected	1
BrongAhafo	Tano North	Adrobaa	2017-05-23	ADR009	78	Male	Agriculture	0	0	0	0	0	0	1	0		No
BrongAhafo	Tano North	Adrobaa	2017-05-23	ADR010	75	Male	Agriculture	1	1	1	0	1	0	2	1	Yes		MTB not detected	1
BrongAhafo	Tano North	Adrobaa	2017-05-23	ADR011	45	Male	Agriculture	0	0	0	0	0	0	1	0		No
BrongAhafo	Tano North	Adrobaa	2017-05-23	ADR012	47	Male	Agriculture	1	0	0	0	0	0	2	1	Yes		MTB not detected	1
BrongAhafo	Tano North	Adrobaa	2017-05-23	ADR013	41	Male	Agriculture	1	1	0	0	0	0	2	1	Yes		MTB not detected	1
BrongAhafo	Tano North	Adrobaa	2017-05-23	ADR014	42	Male	Agriculture	0	0	0	0	0	0	1	0		No
BrongAhafo	Tano North	Adrobaa	2017-05-23	ADR015	60	Male	Agriculture	0	0	0	0	0	0	1	0		No
BrongAhafo	Tano North	Adrobaa	2017-05-23	ADR016	37	Male	Manual labour	1	1	0	0	1	1	2	1	Yes		MTB not detected	1
BrongAhafo	Tano North	Adrobaa	2017-05-23	ADR017	70	Female	Agriculture	1	1	0	1	1	0	2	1	Yes		MTB not detected	1
BrongAhafo	Tano North	Adrobaa	2017-05-23	ADR018	65	Female	Agriculture	0	0	0	0	0	0	1	0		No
BrongAhafo	Tano North	Adrobaa	2017-05-23	ADR019	71	Male	Agriculture	1	1	0	0	1	0	2	1	Yes		MTB not detected	1
BrongAhafo	Tano North	Adrobaa	2017-05-23	ADR020	50	Male	Agriculture	0	0	0	0	0	0	1	0		No
BrongAhafo	Tano North	Adrobaa	2017-05-23	ADR021	75	Female	Agriculture	1	0	0	0	0	0	2	1	Yes		MTB not detected	1
BrongAhafo	Tano North	Adrobaa	2017-05-23	ADR022	62	Female	Agriculture	0	0	0	0	0	0	1	0		No
BrongAhafo	Tano North	Adrobaa	2017-05-23	ADR023	82	Female	Agriculture	1	0	0	0	0	0	2	1	Yes		MTB not detected	1
BrongAhafo	Tano North	Adrobaa	2017-05-23	ADR024	61	Male	Agriculture	1	1	0	0	1	1	2	1	Yes		MTB not detected	1
BrongAhafo	Tano North	Adrobaa	2017-05-23	ADR025	46	Male	Agriculture	1	1	0	0	1	0	2	1	Yes		MTB not detected	1
BrongAhafo	Tano North	Adrobaa	2017-05-23	ADR026	50	Male	Agriculture	1	0	0	0	1	1	2	1	Yes		MTB not detected	1
BrongAhafo	Tano North	Adrobaa	2017-05-23	ADR027	64	Female	Agriculture	0	0	0	0	0	0	1	0		No
BrongAhafo	Tano North	Adrobaa	2017-05-23	ADR028	65	Male	Agriculture	0	0	0	0	0	0	1	0		No
BrongAhafo	Tano North	Adrobaa	2017-05-23	ADR029	106	Female	Agriculture	1	0	0	0	0	0	2	1	Yes		MTB not detected	1
BrongAhafo	Tano North	Adrobaa	2017-05-23	ADR030	53	Male	Sales and service	1	1	0	1	0	0	2	1	Yes		MTB not detected	1
BrongAhafo	Tano North	Adrobaa	2017-05-23	ADR031	58	Male	Agriculture	0	0	0	0	0	0	1	0		No
BrongAhafo	Tano North	Adrobaa	2017-05-23	ADR032	58	Male	Agriculture	1	1	0	0	0	1	2	1	Yes		MTB not detected	1
BrongAhafo	Tano North	Adrobaa	2017-05-23	ADR033	19	Male	Unemployed	1	1	0	0	1	0	2	1	Yes		MTB not detected	1
BrongAhafo	Tano North	Adrobaa	2017-05-23	ADR034	30	Male	Professional	0	0	0	0	0	0	2	1	Yes		MTB not detected	1
BrongAhafo	Tano North	Adrobaa	2017-05-23	ADR035	37	Female	Agriculture	0	0	0	0	0	0	1	0		No
BrongAhafo	Tano North	Adrobaa	2017-05-23	ADR036	42	Male	Agriculture	1	1	0	0	1	1	2	1	Yes		MTB not detected	1
BrongAhafo	Tano North	Adrobaa	2017-05-23	ADR038	30	Male	Agriculture	0	0	0	0	0	0	1	0		No
BrongAhafo	Tano North	Adrobaa	2017-05-23	ADR039	81	Male	Agriculture	0	0	0	0	0	0	1	0		No
BrongAhafo	Tano North	Adrobaa	2017-05-23	ADR040	35	Female	Agriculture	1	0	0	0	1	0	2	1	Yes		MTB not detected	1
BrongAhafo	Tano North	Adrobaa	2017-05-23	ADR041	28	Female	Sales and service	0	0	0	0	0	0	1	0		No
BrongAhafo	Tano North	Adrobaa	2017-05-23	ADR042	27	Male	Agriculture	1	1	0	0	1	1	2	1	Yes		MTB not detected	1
BrongAhafo	Tano North	Adrobaa	2017-05-23	ADR043	77	Male	Agriculture	1	1	0	0	1	1	2	1	Yes		MTB not detected	1
BrongAhafo	Tano North	Adrobaa	2017-05-23	ADR044	27	Female	Agriculture	0	0	0	0	0	0	1	0		No
BrongAhafo	Tano North	Adrobaa	2017-05-23	ADR045	67	Female	Agriculture	0	0	0	0	0	0	1	0		No
BrongAhafo	Tano North	Adrobaa	2017-05-23	ADR046	51	Female	Agriculture	1	1	0	0	1	0	2	1	Yes		MTB not detected	1
BrongAhafo	Tano North	Adrobaa	2017-05-23	ADR047	25	Male	Agriculture	1	1	1	0	0	0	1	0	Yes		MTB not detected	1
BrongAhafo	Tano North	Adrobaa	2017-05-23	ADR049	35	Female	Agriculture	0	0	0	0	0	0	1	0		No
BrongAhafo	Tano North	Adrobaa	2017-05-23	ADR050	52	Female	Agriculture	0	0	0	0	0	0	1	0		No
BrongAhafo	Tano North	Adrobaa	2017-05-23	ADR051	29	Female	Sales and service	0	0	0	0	0	0	1	0		No
BrongAhafo	Tano North	Adrobaa	2017-05-23	ADR052	45	Male	Agriculture	1	0	0	0	0	0	2	1	Yes		MTB not detected	1
BrongAhafo	Tano North	Adrobaa	2017-05-23	ADR053	53	Male	Agriculture	0	0	0	0	0	0	1	0		No
BrongAhafo	Tano North	Adrobaa	2017-05-23	ADR054	47	Male	Agriculture	1	1	0	0	0	0	2	1	Yes		MTB not detected	1
BrongAhafo	Tano North	Adrobaa	2017-05-23	ADR055	71	Male	Agriculture	1	1	1	1	0	0	2	1	Yes		MTB not detected	1
BrongAhafo	Tano North	Adrobaa	2017-05-23	ADR056	31	Male	Agriculture	0	0	0	0	0	0	1	0		No
BrongAhafo	Tano North	Adrobaa	2017-05-23	ADR057	32	Male	Manual labour	1	1	0	0	0	0	2	1	Yes		MTB not detected	1
BrongAhafo	Tano North	Adrobaa	2017-05-23	ADR058	55	Female	Agriculture	0	0	0	0	0	0	1	0		No
BrongAhafo	Tano North	Adrobaa	2017-05-23	ADR059	21	Female	Sales and service	0	0	0	0	0	0	1	0		No
BrongAhafo	Tano North	Adrobaa	2017-05-23	ADR060	45	Male	Agriculture	0	0	0	0	0	0	1	0		No
BrongAhafo	Tano North	Adrobaa	2017-05-23	ADR061	55	Male	Agriculture	1	0	0	0	1	1	2	1	Yes		MTB not detected	1
BrongAhafo	Tano North	Adrobaa	2017-05-23	ADR062	63	Male	Agriculture	1	1	0	1	0	0	2	1	Yes		MTB not detected	1
BrongAhafo	Tano North	Adrobaa	2017-05-23	ADR063	67	Male	Sales and service	1	1	0	1	0	0	2	1	Yes		MTB not detected	1
BrongAhafo	Tano North	Adrobaa	2017-05-23	ADR064	32	Female	Agriculture	0	0	0	0	0	0	1	0		No
BrongAhafo	Tano North	Adrobaa	2017-05-23	ADR065	50	Female	Sales and service	0	0	0	0	0	0	1	0		No
BrongAhafo	Tano North	Adrobaa	2017-05-23	ADR066	72	Male	Agriculture	1	1	0	0	0	0	2	1	Yes	No	MTB not detected	1
BrongAhafo	Tano North	Adrobaa	2017-05-23	ADR067	43	Male	Agriculture	0	0	0	0	0	0	1	0		No
BrongAhafo	Tano North	Adrobaa	2017-05-23	ADR068	62	Male	Agriculture	0	0	0	0	0	0	1	0		No
BrongAhafo	Tano North	Adrobaa	2017-05-23	ADR069	55	Male	Agriculture	0	0	0	0	0	0	1	0		No
BrongAhafo	Tano North	Adrobaa	2017-05-23	ADR070	83	Male	Agriculture	0	0	0	0	0	0	1	0		No
BrongAhafo	Tano North	Adrobaa	2017-05-23	ADR071	30	Male	Agriculture	0	0	0	0	0	0	1	0		No
BrongAhafo	Tano North	Adrobaa	2017-05-23	ADR072	70	Female	Agriculture	0	0	0	0	0	0	1	0		No
BrongAhafo	Tano North	Adrobaa	2017-05-23	ADR073	71	Female	Agriculture	0	0	0	0	0	0	1	0		No
BrongAhafo	Tano North	Adrobaa	2017-05-23	ADR074	45	Female	Agriculture	0	0	0	0	0	0	1	0		No
BrongAhafo	Tano North	Adrobaa	2017-05-23	ADR075	50	Female	Agriculture	0	0	0	0	0	0	1	0		No
BrongAhafo	Tano North	Adrobaa	2017-05-23	ADR076	30	Male	Professional	0	0	0	0	0	0	1	0		No
BrongAhafo	Tano North	Adrobaa	2017-05-23	ADR077	54	Male	Agriculture	0	0	0	0	0	0	1	0		No
BrongAhafo	Tano North	Adrobaa	2017-05-23	ADR078	50	Female	Agriculture	0	0	0	0	0	0	1	0		No
BrongAhafo	Tano North	Adrobaa	2017-05-23	ADR079	53	Female	Agriculture	0	0	0	0	0	0	1	0		No
BrongAhafo	Tano North	Adrobaa	2017-05-23	ADR080	40	Male	Agriculture	0	0	0	0	0	0	1	0		No
BrongAhafo	Tano North	Adrobaa	2017-05-23	ADR081	83	Male	Agriculture	0	0	0	0	0	0	1	0		No
BrongAhafo	Tano North	Adrobaa	2017-05-23	ADR082	60	Female	Agriculture	0	0	0	0	0	0	1	0		No
BrongAhafo	Tano North	Adrobaa	2017-05-23	ADRO82A	35	Male	Agriculture	0	0	0	0	0	0	1	0		No
BrongAhafo	Tano North	Adrobaa	2017-05-23	ADR083	53	Male	Agriculture	0	0	0	0	0	0	1	0		No
BrongAhafo	Tano North	Adrobaa	2017-05-23	ADR084	60	Female	Agriculture	1	1	0	0	0	0	2	1	Yes		MTB not detected	1
BrongAhafo	Tano North	Adrobaa	2017-05-23	ADR085	82	Female	Agriculture	0	0	0	0	0	0	1	0		No
BrongAhafo	Tano North	Adrobaa	2017-05-23	ADR086	44	Male	Agriculture	0	0	0	0	0	0	1	0		No
BrongAhafo	Tano North	Adrobaa	2017-05-23	ADR087	63	Male	Agriculture	1	0	0	0	0	0	2	1	Yes	No	MTB not detected	1
BrongAhafo	Tano North	Adrobaa	2017-05-23	ADR088	63	Male	Agriculture	1	0	0	0	0	0	2	1	Yes		MTB not detected	1
BrongAhafo	Tano North	Adrobaa	2017-05-23	ADR089	54	Male	Agriculture	0	0	0	0	0	0	1	0		No
BrongAhafo	Tano North	Adrobaa	2017-05-23	ADR090	45	Female	Agriculture	0	0	0	0	0	0	1	0		No
BrongAhafo	Tano North	Adrobaa	2017-05-23	ADR091	72	Male	Agriculture	1	0	1	1	0	0	2	1	Yes		MTB not detected	1
BrongAhafo	Tano North	Adrobaa	2017-05-23	ADR092	71	Male	Agriculture	0	0	0	0	0	0	1	0		No
BrongAhafo	Tano North	Adrobaa	2017-05-23	ADR093	50	Female	Agriculture	0	0	0	0	0	0	1	0		No
BrongAhafo	Tano North	Adrobaa	2017-05-23	ADR094	40	Male	Agriculture	0	0	0	0	0	0	1	0		No
BrongAhafo	Tano North	Adrobaa	2017-05-23	ADR095	45	Female	Agriculture	0	0	0	0	0	0	1	0		No
BrongAhafo	Tano North	Adrobaa	2017-05-23	ADR096	63	Male	Agriculture	0	0	0	0	0	0	1	0		No
BrongAhafo	Tano North	Adrobaa	2017-05-23	ADR097	66	Male	Agriculture	0	0	0	0	0	0	1	0		No
BrongAhafo	Tano North	Adrobaa	2017-05-23	ADR098	45	Female	Sales and service	0	0	0	0	0	0	1	0		No
BrongAhafo	Tano North	Adrobaa	2017-05-23	ADR099	53	Female	Agriculture	0	0	0	0	0	0	1	0		No
BrongAhafo	Tano North	Adrobaa	2017-05-23	ADR100	53	Female	Agriculture	0	0	0	0	0	0	1	0		No
BrongAhafo	Tano North	Adrobaa	2017-05-23	ADR101	56	Female	Agriculture	0	0	0	0	0	0	1	0		No
BrongAhafo	Tano North	Adrobaa	2017-05-23	ADR102	19	Female	Sales and service	0	0	0	0	0	0	1	0		No
BrongAhafo	Tano North	Adrobaa	2017-05-23	ADR103	37	Female	Agriculture	0	0	0	0	0	0	1	0		No
BrongAhafo	Tano North	Adrobaa	2017-05-23	ADR104	82	Female	Agriculture	0	0	0	0	0	0	1	0		No
BrongAhafo	Tano North	Adrobaa	2017-05-23	ADR105	75	Female	Agriculture	0	0	0	0	0	0	1	0		No
BrongAhafo	Tano North	Adrobaa	2017-05-23	ADR106	50	Female	Sales and service	0	0	0	0	0	0	1	0		No
BrongAhafo	Tano North	Adrobaa	2017-05-23	ADR107	52	Female	Sales and service	0	0	0	0	0	0	1	0		No
BrongAhafo	Tano North	Adrobaa	2017-05-23	ADR108	35	Female	Agriculture	0	0	0	0	0	0	1	0		No
BrongAhafo	Tano North	Adrobaa	2017-05-23	ADR109	40	Female	Sales and service	0	0	0	0	0	0	1	0		No
BrongAhafo	Tano North	Adrobaa	2017-05-23	ADR110	54	Male	Professional	0	0	0	0	0	0	1	0		No
BrongAhafo	Tano North	Adrobaa	2017-05-23	ADR112	38	Female	Agriculture	0	0	0	0	0	0	1	0		No
BrongAhafo	Tano North	Adrobaa	2017-05-23	ADR113	56	Male	Agriculture	0	0	0	0	0	0	1	0		No
BrongAhafo	Tano North	Adrobaa	2017-05-23	ADR114	39	Female	Sales and service	0	0	0	0	0	0	1	0		No
BrongAhafo	Tano North	Adrobaa	2017-05-23	ADR115	22	Male	Manual labour	0	0	0	0	0	0	1	0		No
BrongAhafo	Tano North	Adrobaa	2017-05-23	ADR116	25	Female	Agriculture	0	0	0	0	0	0	1	0		No
BrongAhafo	Tano North	Adrobaa	2017-05-23	ADR117	21	Female	Unemployed	0	0	0	0	0	0	1	0		No
BrongAhafo	Tano North	Adrobaa	2017-05-23	ADR118	53	Female	Agriculture	0	0	0	0	0	0	1	0		No
BrongAhafo	Tano North	Adrobaa	2017-05-23	ADR119	65	Female	Agriculture	0	0	0	0	0	0	1	0		No
BrongAhafo	Tano North	Adrobaa	2017-05-23	ADR120	30	Female	Agriculture	0	0	0	0	0	0	1	0		No
BrongAhafo	Tano North	Adrobaa	2017-05-23	ADR121	30	Female	Sales and service	0	0	0	0	0	0	1	0		No
BrongAhafo	Tano North	Adrobaa	2017-05-23	ADR122	83	Female	Agriculture	0	0	0	0	0	0	1	0		No
BrongAhafo	Tano North	Adrobaa	2017-05-23	ADR123	84	Female	Agriculture	0	0	0	0	0	0	1	0		No
BrongAhafo	Tano North	Adrobaa	2017-05-23	ADR124	72	Female	Agriculture	0	0	0	0	0	0	1	0		No
BrongAhafo	Tano North	Adrobaa	2017-05-23	ADR125	48	Female	Agriculture	0	0	0	0	0	0	1	0		No
BrongAhafo	Tano North	Adrobaa	2017-05-23	ADR126	60	Female	Agriculture	0	0	0	0	0	0	1	0		No
BrongAhafo	Tano North	Adrobaa	2017-05-23	ADR127	60	Female	Agriculture	0	0	0	0	0	0	1	0		No
BrongAhafo	Tano North	Adrobaa	2017-05-23	ADR128	65	Female	Agriculture	0	0	0	0	0	0	1	0		No
BrongAhafo	Tano North	Adrobaa	2017-05-23	ADR129	60	Female	Sales and service	0	0	0	0	0	0	1	0		No
BrongAhafo	Tano North	Adrobaa	2017-05-23	ADR130	73	Female	Agriculture	0	0	0	0	0	0	1	0		No
BrongAhafo	Tano North	Adrobaa	2017-05-23	ADR131	43	Female	Agriculture	0	0	0	0	0	0	1	0		No
BrongAhafo	Tano North	Adrobaa	2017-05-23	ADR132	20	Female	Unemployed	0	0	0	0	0	0	1	0		No
BrongAhafo	Tano North	Adrobaa	2017-05-23	ADR133	26	Female	Professional	0	0	0	0	0	0	1	0		No
BrongAhafo	Tano North	Adrobaa	2017-05-23	ADR134	47	Female	Sales and service	0	0	0	0	0	0	1	0		No
BrongAhafo	Tano North	Adrobaa	2017-05-23	ADR135	52	Female	Sales and service	0	0	0	0	0	0	1	0		No
BrongAhafo	Tano North	Adrobaa	2017-05-23	ADR136	28	Female	Professional	0	0	0	0	0	0	1	0		No
BrongAhafo	Tano North	Adrobaa	2017-05-23	ADR137	33	Male		0	0	0	0	0	0	1	0		No
BrongAhafo	Tano North	Adrobaa	2017-05-23	ADR138	54	Female	Sales and service	0	0	0	0	0	0	1	0		No
BrongAhafo	Tano North	Adrobaa	2017-05-23	ADR139	39	Female	Sales and service	0	0	0	0	0	0	1	0		No
BrongAhafo	Tano North	Adrobaa	2017-05-23	ADR140	32	Female	Agriculture	0	0	0	0	0	0	1	0		No
BrongAhafo	Tano North	Adrobaa	2017-05-23	ADR141	13	Female	Unemployed	0	0	0	0	0	0	1	0		No
BrongAhafo	Tano North	Adrobaa	2017-05-23	ADR142	32	Female	Agriculture	0	0	0	0	0	0	1	0		No
BrongAhafo	Tano North	Adrobaa	2017-05-23	ADR143	34	Female	Sales and service	0	0	0	0	0	0	1	0		No
BrongAhafo	Tano North	Adrobaa	2017-05-23	ADR144	70	Female	Agriculture	0	0	0	0	0	0	1	0		No
BrongAhafo	Tano North	Adrobaa	2017-05-23	ADR145	70	Female	Agriculture	0	0	0	0	0	0	1	0		No
BrongAhafo	Tano North	Adrobaa	2017-05-23	ADR146	67	Male	Agriculture	0	0	0	0	0	0	1	0		No
BrongAhafo	Tano North	Adrobaa	2017-05-23	ADR147	55	Male	Agriculture	0	0	0	0	0	0	1	0		No
BrongAhafo	Tano North	Adrobaa	2017-05-23	ADR148	47	Male	Agriculture	0	0	0	0	0	0	1	0		No
BrongAhafo	Tano North	YAMFO	2017-05-24	YAM001	29	Male	Professional	0	0	0	0	0	0	1	0		No
BrongAhafo	Tano North	YAMFO	2017-05-24	YAM002	54	Female	Agriculture	0	0	0	0	0	0	1	0		No
BrongAhafo	Tano North	YAMFO	2017-05-24	YAM003	69	Male	Manual labour	0	0	0	0	0	0	1	0		No
BrongAhafo	Tano North	YAMFO	2017-05-24	YAM004	24	Male	Manual labour	0	0	0	0	0	0	1	0		No
BrongAhafo	Tano North	YAMFO	2017-05-24	YAM005	39	Male	Manual labour	0	0	0	0	0	0	1	0		No
BrongAhafo	Tano North	YAMFO	2017-05-24	YAM006	44	Male	Manual labour	0	0	0	0	0	0	1	0		No
BrongAhafo	Tano North	YAMFO	2017-05-24	YAM007	43	Male	Agriculture	0	0	0	0	0	0	1	0		No
BrongAhafo	Tano North	YAMFO	2017-05-24	YAM008	49	Male	Miner	0	0	0	0	0	0	1	0		No
BrongAhafo	Tano North	YAMFO	2017-05-24	YAM009	55	Female	Sales and service	0	0	0	0	0	0	1	0		No
BrongAhafo	Tano North	YAMFO	2017-05-24	YAM010	64	Male	Agriculture	0	0	0	0	0	0	1	0		No
BrongAhafo	Tano North	YAMFO	2017-05-24	YAM011	28	Male	Manual labour	0	0	0	0	0	0	1	0		No
BrongAhafo	Tano North	YAMFO	2017-05-24	YAM012	37	Male	Agriculture	0	0	0	0	0	0	4
BrongAhafo	Tano North	YAMFO	2017-05-24	YAM013	53	Male	Manual labour	0	0	0	0	0	0	1	0		No
BrongAhafo	Tano North	YAMFO	2017-05-24	YAM014	20	Male	Unemployed	0	0	0	0	0	0	1	0		No
BrongAhafo	Tano North	YAMFO	2017-05-24	YAM015	70	Female	Agriculture	0	0	0	0	0	0	1	0		No
BrongAhafo	Tano North	YAMFO	2017-05-24	YAM016	45	Female	Agriculture	0	0	0	0	0	0	1	0		No
BrongAhafo	Tano North	YAMFO	2017-05-24	YAM017	57	Male	Agriculture	1	1	1	0	0	0	2	1	Yes		MTB not detected	1
BrongAhafo	Tano North	YAMFO	2017-05-24	YAM018	22	Male	Agriculture	0	0	0	0	0	0	1	0		No
BrongAhafo	Tano North	YAMFO	2017-05-24	YAM019	66	Female	Agriculture	0	0	0	0	0	0	1	0		No
BrongAhafo	Tano North	YAMFO	2017-05-24	YAM020	37	Female	Sales and service	0	0	0	0	0	0	1	0		No
BrongAhafo	Tano North	YAMFO	2017-05-24	YAM021	68	Male	Agriculture	0	0	0	0	0	0	1	0		No
BrongAhafo	Tano North	YAMFO	2017-05-24	YAM022	22	Female	Professional	0	0	0	0	0	0	1	0		No
BrongAhafo	Tano North	YAMFO	2017-05-24	YAM023	24	Male	Unemployed	0	0	0	0	0	0	1	0		No
BrongAhafo	Tano North	YAMFO	2017-05-24	YAM024	24	Female	Sales and service	0	0	0	0	0	0	1	0		No
BrongAhafo	Tano North	YAMFO	2017-05-24	YAM025	35	Female	Sales and service	0	0	0	0	0	0	1	0		No
BrongAhafo	Tano North	YAMFO	2017-05-24	YAM026	40	Female	Agriculture	0	0	0	0	0	0	1	0		No
BrongAhafo	Tano North	YAMFO	2017-05-24	YAM027	50	Male	Professional	0	0	0	0	0	0	1	0		No
BrongAhafo	Tano North	YAMFO	2017-05-24	YAM028	45	Female	Sales and service	0	0	0	0	0	0	1	0		No
BrongAhafo	Tano North	YAMFO	2017-05-24	YAM029	70	Male	Agriculture	0	0	0	0	0	0	1	0		No
BrongAhafo	Tano North	YAMFO	2017-05-24	YAM030	65	Female	Sales and service	0	0	0	0	0	0	1	0		No
BrongAhafo	Tano North	YAMFO	2017-05-24	YAM031	51	Male	Agriculture	0	0	0	0	0	0	1	0		No
BrongAhafo	Tano North	YAMFO	2017-05-24	YAM032	53	Male	Agriculture	1	0	1	1	0	0	2	1	Yes		MTB not detected	1
BrongAhafo	Tano North	YAMFO	2017-05-24	YAM033	54	Male	Manual labour	0	0	0	0	0	0	1	0		No
BrongAhafo	Tano North	YAMFO	2017-05-24	YAM034	40	Female	Agriculture	0	0	0	0	0	0	1	0		No
BrongAhafo	Tano North	YAMFO	2017-05-24	YAM035	71	Female	Agriculture	1	1	0	1	0	0	2	1	Yes		MTB not detected	1
BrongAhafo	Tano North	YAMFO	2017-05-24	YAM036	62	Female	Agriculture	0	0	0	0	0	0	1	0		No
BrongAhafo	Tano North	YAMFO	2017-05-24	YAM037	65	Female	Agriculture	0	0	0	0	0	0	1	0		No
BrongAhafo	Tano North	YAMFO	2017-05-24	YAM038	42	Male	Manual labour	1	0	1	1	0	0	2	1	Yes		MTB not detected	1
BrongAhafo	Tano North	YAMFO	2017-05-24	YAM039	34	Male	Sales and service	0	0	0	0	0	0	1	0		No
BrongAhafo	Tano North	YAMFO	2017-05-24	YAM040	47	Female	Agriculture	0	0	0	0	0	0	1	0		No
BrongAhafo	Tano North	YAMFO	2017-05-24	YAM041	30	Male	Professional	0	0	0	0	0	0	1	0		No
BrongAhafo	Tano North	YAMFO	2017-05-24	YAM042	29	Male	Professional	0	0	0	0	0	0	1	0		No
BrongAhafo	Tano North	YAMFO	2017-05-24	YAM043	23	Male	Professional	0	0	0	0	0	0	1	0		No
BrongAhafo	Tano North	YAMFO	2017-05-24	YAM044	45	Male	Manual labour	0	0	0	0	0	0	1	0		No
BrongAhafo	Tano North	YAMFO	2017-05-24	YAM046	40	Male	Professional	0	0	0	0	0	0	1	0		No
BrongAhafo	Tano North	YAMFO	2017-05-24	YAM047	30	Male	Professional	0	0	0	0	0	0	1	0		No
BrongAhafo	Tano North	YAMFO	2017-05-24	YAM048	60	Male	Agriculture	0	0	0	0	0	0	1	0		No
BrongAhafo	Tano North	YAMFO	2017-05-24	YAM049	44	Female	Agriculture	0	0	0	0	0	0	1	0		No
BrongAhafo	Tano North	YAMFO	2017-05-24	YAM050	42	Female	Sales and service	0	0	0	0	0	0	1	0		No
BrongAhafo	Tano North	YAMFO	2017-05-24	YAM051	41	Male	Manual labour	0	0	0	0	0	0	1	0		No
BrongAhafo	Tano North	YAMFO	2017-05-24	YAM052	27	Female	Sales and service	0	0	0	0	0	0	1	0		No
BrongAhafo	Tano North	YAMFO	2017-05-24	YAM053	50	Female	Agriculture	0	0	0	0	0	0	1	0		No
BrongAhafo	Tano North	YAMFO	2017-05-24	YAM054	50	Male	Agriculture	1	0	0	0	0	0	2	1	Yes		MTB not detected	1
BrongAhafo	Tano North	YAMFO	2017-05-24	YAM055	38	Female	Sales and service	0	0	0	0	0	0	1	0		No
BrongAhafo	Tano North	YAMFO	2017-05-24	YAM056	62	Female	Sales and service	1	0	0	0	0	0	4
BrongAhafo	Tano North	YAMFO	2017-05-24	YAM057	44	Female	Agriculture	0	0	0	0	0	0	1	0		No
BrongAhafo	Tano North	YAMFO	2017-05-24	YAM058	43	Female	Sales and service	0	0	0	0	0	0	1	0		No
BrongAhafo	Tano North	YAMFO	2017-05-24	YAM059	50	Male	Agriculture	1	0	0	0	0	0	1	0		No
BrongAhafo	Tano North	YAMFO	2017-05-24	YAM060	75	Male	Agriculture	1	0	0	0	1	1	2	1	Yes		MTB not detected	1
BrongAhafo	Tano North	YAMFO	2017-05-24	YAM061	51	Male	Agriculture	0	0	0	0	1	0	2	1	Yes		MTB not detected	1
BrongAhafo	Tano North	YAMFO	2017-05-24	YAM062	60	Female	Sales and service	0	0	0	0	0	0	1	0		No
BrongAhafo	Tano North	YAMFO	2017-05-24	YAM063	47	Female	Professional	0	0	0	0	0	0	1	0		No
BrongAhafo	Tano North	YAMFO	2017-05-24	YAM064	54	Female	Agriculture	0	0	0	0	0	1	2	1	Yes		MTB not detected	1
BrongAhafo	Tano North	YAMFO	2017-05-24	YAM065	72	Female	Agriculture	0	0	0	0	0	0	1	0		No
BrongAhafo	Tano North	YAMFO	2017-05-24	YAM066	53	Male	Agriculture	0	0	0	0	0	0	1	0		No
BrongAhafo	Tano North	YAMFO	2017-05-24	YAM067	50	Female	Sales and service	0	0	0	0	0	0	1	0		No
BrongAhafo	Tano North	YAMFO	2017-05-24	YAM068	43	Female	Agriculture	0	0	0	0	0	0	1	0		No
BrongAhafo	Tano North	YAMFO	2017-05-24	YAM069	53	Male	Agriculture	0	0	0	0	0	0	1	0		No
BrongAhafo	Tano North	YAMFO	2017-05-24	YAM070	83	Female	Agriculture	1	1	0	0	0	0	2	1	Yes		MTB not detected	1
BrongAhafo	Tano North	YAMFO	2017-05-24	YAM071	87	Male	Agriculture	0	0	0	0	0	0	1	0		No
BrongAhafo	Tano North	YAMFO	2017-05-24	YAM072	40	Male	Agriculture	0	0	0	0	0	0	1	0		No
BrongAhafo	Tano North	YAMFO	2017-05-24	YAM073	44	Female	Sales and service	0	0	0	0	0	0	1	0		No
BrongAhafo	Tano North	YAMFO	2017-05-24	YAM074	34	Female	Professional	0	0	0	0	0	0	1	0		No
BrongAhafo	Tano North	YAMFO	2017-05-24	YAM075	61	Male	Agriculture	0	0	0	0	0	0	1	0		No
BrongAhafo	Tano North	YAMFO	2017-05-24	YAM076	52	Male	Agriculture	0	0	0	0	0	0	1	0		No
BrongAhafo	Tano North	YAMFO	2017-05-24	YAM077	64	Female	Agriculture	0	0	0	0	0	0	1	0		No
BrongAhafo	Tano North	YAMFO	2017-05-24	YAM078	53	Female	Agriculture	0	0	0	0	0	0	1	0		No
BrongAhafo	Tano North	YAMFO	2017-05-24	YAM079	21	Female	Sales and service	0	0	0	0	0	0	1	0		No
BrongAhafo	Tano North	YAMFO	2017-05-24	YAM080	35	Female	Agriculture	0	0	0	0	0	0	1	0		No
BrongAhafo	Tano North	YAMFO	2017-05-24	YAM081	78	Male	Agriculture	0	0	0	0	0	0	1	0		No
BrongAhafo	Tano North	YAMFO	2017-05-24	YAM082	60	Female	Sales and service	1	1	0	1	0	0	2	1	Yes		MTB not detected	1
BrongAhafo	Tano North	YAMFO	2017-05-24	YAM083	54	Male	Agriculture	0	0	0	0	0	0	1	0		No
BrongAhafo	Tano North	YAMFO	2017-05-24	YAM084	61	Female	Agriculture	0	0	0	0	0	0	1	0		No
BrongAhafo	Tano North	YAMFO	2017-05-24	YAM085	38	Female	Sales and service	0	0	0	0	0	0	1	0		No
BrongAhafo	Tano North	YAMFO	2017-05-24	YAM086	49	Female	Agriculture	0	0	0	0	0	0	1	0		No
BrongAhafo	Tano North	YAMFO	2017-05-24	YAM087	45	Female	Agriculture	0	0	0	0	0	0	1	0		No
BrongAhafo	Tano North	YAMFO	2017-05-24	YAM088	46	Female	Sales and service	0	0	0	0	0	0	1	0		No
BrongAhafo	Tano North	YAMFO	2017-05-24	YAM089	66	Female	Agriculture	0	0	0	0	0	0	1	0		No
BrongAhafo	Tano North	YAMFO	2017-05-24	YAM090	18	Male	Unemployed	0	0	0	0	0	0	1	0		No
BrongAhafo	Tano North	YAMFO	2017-05-24	YAM091	48	Female	Sales and service	0	0	0	0	0	0	1	0		No
BrongAhafo	Tano North	YAMFO	2017-05-24	YAM092	49	Female	Sales and service	0	0	0	0	0	0	1	0		No
BrongAhafo	Tano North	YAMFO	2017-05-24	YAM093	23	Female	Unemployed	0	0	0	0	0	0	1	0		No
BrongAhafo	Tano North	YAMFO	2017-05-24	YAM094	62	Female	Sales and service	0	0	0	0	0	0	1	0		No
BrongAhafo	Tano North	YAMFO	2017-05-24	YAM095	49	Female	Sales and service	0	0	0	0	0	0	1	0		No
BrongAhafo	Tano North	YAMFO	2017-05-24	YAM096	60	Female	Agriculture	0	0	0	0	0	0	1	0		No
BrongAhafo	Tano North	YAMFO	2017-05-24	YAM097	58	Female		0	0	0	0	0	0	1	0		No
BrongAhafo	Tano North	YAMFO	2017-05-24	YAM098	27	Female	Sales and service	0	0	0	0	0	0	1	0		No
BrongAhafo	Tano North	YAMFO	2017-05-24	YAM099	60	Female	Sales and service	0	0	0	0	0	0	1	0		No
BrongAhafo	Tano North	YAMFO	2017-05-24	YAM100	46	Female		0	0	0	0	0	0	1	0		No
BrongAhafo	Tano North	YAMFO	2017-05-24	YAM101	70	Male	Agriculture	0	0	0	0	0	0	1	0		No
BrongAhafo	Tano North	YAMFO	2017-05-24	YAM102	32	Female	Sales and service	0	0	0	0	0	0	1	0		No
BrongAhafo	Tano North	YAMFO	2017-05-24	YAM103	31	Female	Sales and service	0	0	0	0	0	0	1	0		No
BrongAhafo	Tano North	YAMFO	2017-05-24	YAM104	60	Male	Sales and service	0	0	0	0	0	0	1	0		No
BrongAhafo	Tano North	YAMFO	2017-05-24	YAM105	60	Female	Agriculture	0	0	0	0	0	0	1	0		No
BrongAhafo	Tano North	YAMFO	2017-05-24	YAM107	26	Female	Sales and service	0	0	0	0	0	0	1	0		No
BrongAhafo	Tano North	YAMFO	2017-05-24	YAM108	55	Female	Agriculture	0	0	0	0	0	0	1	0		No
BrongAhafo	Tano North	YAMFO	2017-05-24	YAM109	48	Female	Agriculture	0	0	0	0	0	0	1	0		No
BrongAhafo	Tano North	YAMFO	2017-05-24	YAM110	38	Male	Manual labour	0	0	0	0	0	0	1	0		No
BrongAhafo	Tano North	YAMFO	2017-05-24	YAM111	69	Female	Sales and service	1	1	1	0	0	0	2	1	Yes		MTB not detected	1
BrongAhafo	Tano North	YAMFO	2017-05-24	YAM112	48	Female	Professional	0	0	0	0	0	0	1	0		No
BrongAhafo	Tano North	YAMFO	2017-05-24	YAM113	51	Female	Professional	0	0	0	0	0	0	1	0		No
BrongAhafo	Tano North	YAMFO	2017-05-24	YAM114	70	Female	Agriculture	0	0	0	0	0	0	1	0		No
BrongAhafo	Tano North	YAMFO	2017-05-24	YAM115	77	Male	Agriculture	0	0	0	0	0	0	1	0		No
BrongAhafo	Tano North	YAMFO	2017-05-24	YAM116A	69	Female	Agriculture	1	1	0	1	1	0	2	1	Yes		MTB not detected	1
BrongAhafo	Tano North	YAMFO	2017-05-24	YAM116	30	Female	Sales and service	0	0	0	0	0	0	1	0		No
BrongAhafo	Tano North	YAMFO	2017-05-24	YAM117	51	Female	Sales and service	0	0	0	0	0	0	1	0		No
BrongAhafo	Tano North	YAMFO	2017-05-24	YAM118	70	Male	Agriculture	0	0	0	0	0	0	1	0		No
BrongAhafo	Tano North	YAMFO	2017-05-24	YAM119	36	Female	Sales and service	0	0	0	0	0	0	1	0		No
BrongAhafo	Tano North	YAMFO	2017-05-24	YAM120	17	Male	Manual labour	0	0	0	0	0	0	1	0		No
BrongAhafo	Tano North	YAMFO	2017-05-24	YAM121	49	Female	Sales and service	0	0	0	0	0	0	1	0		No
BrongAhafo	Tano North	YAMFO	2017-05-24	YAM122	68	Female	Agriculture	0	0	0	0	0	0	1	0		No
BrongAhafo	Tano North	YAMFO	2017-05-24	YAM123	70	Female	Agriculture	0	0	0	0	0	0	1	0		No
BrongAhafo	Tano North	YAMFO	2017-05-24	YAM124	46	Male	Agriculture	0	0	0	0	0	0	1	0		No
BrongAhafo	Tano North	YAMFO	2017-05-24	YAM125	48	Female	Agriculture	1	1	0	1	1	0	2	1	Yes		MTB not detected	1
BrongAhafo	Tano North	YAMFO	2017-05-24	YAM126	54	Male	Sales and service	0	0	0	0	0	0	1	0		No
BrongAhafo	Tano North	YAMFO	2017-05-24	YAM127	76	Male	Agriculture	0	0	0	0	0	0	1	0		No
BrongAhafo	Tano North	YAMFO	2017-05-24	YAM128	74	Male	Agriculture	0	0	0	0	0	0	1	0		No
BrongAhafo	Tano North	YAMFO	2017-05-24	YAM129	50	Male	Agriculture	0	0	0	0	0	0	1	0		No
BrongAhafo	Tano North	YAMFO	2017-05-24	YAM130	48	Female	Agriculture	0	0	0	0	0	0	1	0		No
BrongAhafo	Tano North	YAMFO	2017-05-24	YAM131	35	Female	Agriculture	0	0	0	0	0	0	1	0		No
BrongAhafo	Tano North	YAMFO	2017-05-24	YAM132	29	Male	Agriculture	0	0	0	0	0	0	1	0		No
BrongAhafo	Tano North	YAMFO	2017-05-24	YAM133	36	Male	Agriculture	0	0	0	0	0	0	1	0		No
BrongAhafo	Tano North	YAMFO	2017-05-24	YAM134	49	Male	Agriculture	0	0	0	0	0	0	1	0		No
BrongAhafo	Tano North	YAMFO	2017-05-24	YAM135	40	Female	Sales and service	0	0	0	0	0	0	1	0		No
BrongAhafo	Tano North	YAMFO	2017-05-24	YAM136	52	Female	Agriculture	0	0	0	0	0	0	1	0		No
BrongAhafo	Tano North	YAMFO	2017-05-24	YAM137	66	Male	Professional	0	0	0	0	0	0	1	0		No
BrongAhafo	Tano North	YAMFO	2017-05-24	YAM138	73	Female	Agriculture	0	0	0	0	0	0	1	0		No
BrongAhafo	Tano North	YAMFO	2017-05-24	YAM139	50	Female	Sales and service	0	0	0	0	0	0	1	0		No
BrongAhafo	Tano North	YAMFO	2017-05-24	YAM140	71	Female	Agriculture	0	0	0	0	0	0	1	0		No
BrongAhafo	Tano North	YAMFO	2017-05-24	YAM141	84	Male		1	1	0	0	1	0	2	1	Yes		MTB not detected	1
BrongAhafo	Tano North	YAMFO	2017-05-24	YAM142	36	Female	Sales and service	0	0	0	0	0	0	1	0		No
BrongAhafo	Tano North	YAMFO	2017-05-24	YAM143	65	Male	Agriculture	1	1	0	1	0	0	2	1	Yes		MTB not detected	1
BrongAhafo	Tano North	YAMFO	2017-05-24	YAM144	55	Female	Professional	0	0	0	0	0	0	1	0		No
BrongAhafo	Tano North	YAMFO	2017-05-24	YAM145	70	Female	Agriculture	1	1	1	0	0	0	2	1	Yes		MTB not detected	1
BrongAhafo	Tano North	YAMFO	2017-05-24	YAM146	59	Female	Agriculture	0	0	0	0	0	0	1	0		No
BrongAhafo	Tano North	YAMFO	2017-05-24	YAM147	30	Male	Manual labour	0	0	0	0	0	0	1	0		No
BrongAhafo	Tano North	YAMFO	2017-05-24	YAM148	52	Female	Agriculture	0	0	0	0	0	0	1	0		No
BrongAhafo	Tano North	YAMFO	2017-05-24	YAM149	30	Female	Sales and service	0	0	0	0	0	0	1	0		No
BrongAhafo	Tano North	YAMFO	2017-05-24	YAM150	58	Male	Agriculture	0	0	0	0	0	0	1	0		No
BrongAhafo	Tano North	YAMFO	2017-05-24	YAM151	35	Male	Agriculture	0	0	0	0	0	0	1	0		No
BrongAhafo	Tano North	YAMFO	2017-05-24	YAM152	49	Female	Agriculture	0	0	0	0	0	0	1	0		No
BrongAhafo	Tano North	YAMFO	2017-05-24	YAM153	32	Female	Sales and service	0	0	0	0	0	0	1	0		No
BrongAhafo	Tano North	YAMFO	2017-05-24	YAM154	66	Female	Agriculture	0	0	0	0	0	0	1	0		No
BrongAhafo	Tano North	YAMFO	2017-05-24	YAM155	70	Male		0	0	0	0	0	0	1	0		No
BrongAhafo	Tano North	YAMFO	2017-05-24	YAM156	56	Male	Manual labour	0	0	0	0	0	0	1	0		No
BrongAhafo	Tano North	YAMFO	2017-05-24	YAM157	61	Female	Agriculture	0	0	0	0	0	0	1	0		No
BrongAhafo	Tano North	YAMFO	2017-05-24	YAM158	32	Female	Sales and service	0	0	0	0	0	0	1	0		No
BrongAhafo	Tano North	YAMFO	2017-05-24	YAM159	65	Female	Agriculture	0	0	0	0	0	0	1	0		No
BrongAhafo	Tano North	YAMFO	2017-05-24	YAM160	75	Female	Agriculture	1	1	1	1	0	1	2	1	Yes		MTB not detected	1
BrongAhafo	Tano North	YAMFO	2017-05-24	YAM161	47	Male	Sales and service	0	0	0	0	0	0	1	0		No
BrongAhafo	Tano North	YAMFO	2017-05-24	YAM162	82	Male	Agriculture	1	1	0	0	0	0	2	1	Yes		MTB not detected	1
BrongAhafo	Tano North	YAMFO	2017-05-24	YAM163	27	Male	Miner	0	0	0	0	0	0	1	0		No
BrongAhafo	Tano North	YAMFO	2017-05-24	YAM164	32	Male	Sales and service	0	0	0	0	0	0	1	0		No
BrongAhafo	Tano North	YAMFO	2017-05-24	YAM166	61	Female	Sales and service	0	0	0	0	0	0	1	0		No
BrongAhafo	Tano North	YAMFO	2017-05-24	YAM167	33	Male	Agriculture	0	0	0	0	0	0	1	0		No
BrongAhafo	Tano North	YAMFO	2017-05-24	YAM168	60	Female	Sales and service	0	0	0	0	0	0	1	0		No
BrongAhafo	Tano North	YAMFO	2017-05-24	YAM169	53	Female	Agriculture	0	0	0	0	0	0	1	0		No
BrongAhafo	Tano North	YAMFO	2017-05-24	YAM170	18	Female	Unemployed	0	0	0	0	0	0	1	0		No
BrongAhafo	Tano North	YAMFO	2017-05-24	YAM171	18	Female	Unemployed	0	0	0	0	0	0	1	0		No
BrongAhafo	Tano North	YAMFO	2017-05-24	YAM172	21	Female	Sales and service	0	0	0	0	0	0	1	0		No
BrongAhafo	Tano North	YAMFO	2017-05-24	YAM173	60	Female	Sales and service	1	1	0	1	0	0	2	1	Yes		MTB not detected	1
BrongAhafo	Tano North	YAMFO	2017-05-24	YAM174	42	Female	Sales and service	0	0	0	0	0	0	1	0		No
BrongAhafo	Tano North	YAMFO	2017-05-24	YAM175	25	Male	Unemployed	0	0	0	0	0	0	1	0		No
BrongAhafo	Tano North	YAMFO	2017-05-24	YAM176	26	Male	Unemployed	0	0	0	0	0	0	1	0		No
BrongAhafo	Tano North	YAMFO	2017-05-24	YAM177	21	Female	Sales and service	0	0	0	0	0	1	1	0		No
BrongAhafo	Tano North	YAMFO	2017-05-24	YAM178	37	Female	Agriculture	0	0	0	0	0	0	1	0		No
BrongAhafo	Tano North	YAMFO	2017-05-24	YAM179	62	Male	Agriculture	0	0	0	0	0	0	1	0		No
BrongAhafo	Tano North	YAMFO	2017-05-24	YAM180	31	Male		0	0	0	0	0	0	1	0		No
BrongAhafo	Tano North	YAMFO	2017-05-24	YAM181	75	Female	Agriculture	1	1	0	0	1	0	2	1	Yes		MTB not detected	1
BrongAhafo	Tano North	TERCHIRE	2017-05-25	TER001	43	Female	Professional	0	0	0	0	0	0	1	0		No
BrongAhafo	Tano North	TERCHIRE	2017-05-25	TER002	47	Female	Agriculture	0	0	0	0	0	0	1	0		No
BrongAhafo	Tano North	TERCHIRE	2017-05-25	TER003	47	Female	Agriculture	1	1	1	0	0	0	2	1	Yes		MTB not detected	1
BrongAhafo	Tano North	TERCHIRE	2017-05-25	TER004	56	Male	Agriculture	0	0	0	0	0	0	1	0		No
BrongAhafo	Tano North	TERCHIRE	2017-05-25	TER005	40	Male	Agriculture	0	0	0	0	0	0	1	0		No
BrongAhafo	Tano North	TERCHIRE	2017-05-25	TER006	50	Male	Agriculture	1	0	0	0	1	1	2	1	Yes		MTB not detected	1
BrongAhafo	Tano North	TERCHIRE	2017-05-25	TER007	67	Female	Agriculture	0	0	0	0	0	0	1	0		No
BrongAhafo	Tano North	TERCHIRE	2017-05-25	TER008	53	Male	Professional	0	0	0	0	0	0	1	0		No
BrongAhafo	Tano North	TERCHIRE	2017-05-25	TER009	57	Male	Agriculture	0	0	0	0	0	0	1	0		No
BrongAhafo	Tano North	TERCHIRE	2017-05-25	TER010	54	Female	Agriculture	0	0	0	0	0	0	1	0		No
BrongAhafo	Tano North	TERCHIRE	2017-05-25	TER011	35	Male	Agriculture	0	0	0	0	0	0	1	0		No
BrongAhafo	Tano North	TERCHIRE	2017-05-25	TER012	96	Female	Agriculture	0	0	0	0	0	0	1	0		No
BrongAhafo	Tano North	TERCHIRE	2017-05-25	TER014	25	Female	Sales and service	0	0	0	0	0	0	1	0		No
BrongAhafo	Tano North	TERCHIRE	2017-05-25	TER015	82	Female	Agriculture	1	1	1	0	0	0	2	1	Yes		MTB not detected	1
BrongAhafo	Tano North	TERCHIRE	2017-05-25	TER016	50	Female	Agriculture	0	0	0	0	0	0	1	0		No
BrongAhafo	Tano North	TERCHIRE	2017-05-25	TER017	45	Male	Agriculture	0	0	0	0	0	0	1	0		No
BrongAhafo	Tano North	TERCHIRE	2017-05-25	TER018	95	Male	Agriculture	1	1	0	0	0	0	2	1	Yes		MTB not detected	1
BrongAhafo	Tano North	TERCHIRE	2017-05-25	TER019	22	Female	Agriculture	0	0	0	0	0	0	1	0		No
BrongAhafo	Tano North	TERCHIRE	2017-05-25	TER020	32	Female	Sales and service	0	0	0	0	0	0	1	0		No
BrongAhafo	Tano North	TERCHIRE	2017-05-25	TER021	78	Male	Unemployed	0	0	0	0	0	0	1	0		No
BrongAhafo	Tano North	TERCHIRE	2017-05-25	TER022	52	Male		0	0	0	0	0	0	1	0		No
BrongAhafo	Tano North	TERCHIRE	2017-05-25	TER023	23	Male	Professional	0	0	0	0	0	0	1	0		No
BrongAhafo	Tano North	TERCHIRE	2017-05-25	TER024	31	Male	Professional	0	0	0	0	0	0	1	0		No
BrongAhafo	Tano North	TERCHIRE	2017-05-25	TER025	21	Male	Unemployed	0	0	0	0	0	0	1	0		No
BrongAhafo	Tano North	TERCHIRE	2017-05-25	TER026	38	Female	Manual labour	0	0	0	0	0	0	1	0		No
BrongAhafo	Tano North	TERCHIRE	2017-05-25	TER027	85	Female	Agriculture	0	0	0	0	0	0	1	0		No
BrongAhafo	Tano North	TERCHIRE	2017-05-25	TER028	32	Female	Agriculture	0	0	0	0	0	0	1	0		No
BrongAhafo	Tano North	TERCHIRE	2017-05-25	TER029	59	Female	Agriculture	0	0	0	0	0	0	1	0		No
BrongAhafo	Tano North	TERCHIRE	2017-05-25	TER030	60	Female	Agriculture	1	1	0	0	1	0	2	1	Yes		MTB not detected	1
BrongAhafo	Tano North	TERCHIRE	2017-05-25	TER031	48	Female	Agriculture	0	0	0	0	0	0	1	0		No
BrongAhafo	Tano North	TERCHIRE	2017-05-25	TER032	60	Male	Agriculture	0	0	0	0	0	0	1	0		No
BrongAhafo	Tano North	TERCHIRE	2017-05-25	TER033	70	Male	Agriculture	0	0	0	0	0	0	1	0		No
BrongAhafo	Tano North	TERCHIRE	2017-05-25	TER034	47	Male	Agriculture	0	0	0	0	0	0	1	0		No
BrongAhafo	Tano North	TERCHIRE	2017-05-25	TER035	55	Female	Sales and service	0	0	0	0	0	0	1	0		No
BrongAhafo	Tano North	TERCHIRE	2017-05-25	TER036	65	Male	Manual labour	1	1	1	0	0	0	2	1	Yes		MTB detected medium rifampicin sensitive	2
BrongAhafo	Tano North	TERCHIRE	2017-05-25	TER037	40	Female	Sales and service	0	0	0	0	0	0	1	0		No
BrongAhafo	Tano North	TERCHIRE	2017-05-25	TER038	26	Male	Professional	0	0	0	0	0	0	1	0		No
BrongAhafo	Tano North	TERCHIRE	2017-05-25	TER039	26	Male	Professional	0	0	0	0	0	0	1	0		No
BrongAhafo	Tano North	TERCHIRE	2017-05-25	TER040	85	Male	Agriculture	1	1	0	0	0	0	2	1	Yes		MTB not detected	1
BrongAhafo	Tano North	TERCHIRE	2017-05-25	TER041	68	Male	Agriculture	0	0	0	0	0	0	1	0		No
BrongAhafo	Tano North	TERCHIRE	2017-05-25	TER042	52	Female	Sales and service	0	0	0	0	0	0	1	0		No
BrongAhafo	Tano North	TERCHIRE	2017-05-25	TER043	80	Male	Agriculture	0	0	0	0	0	0	1	0		No
BrongAhafo	Tano North	TERCHIRE	2017-05-25	TER044	69	Female	Agriculture	0	0	0	0	0	0	1	0		No
BrongAhafo	Tano North	TERCHIRE	2017-05-25	TER045	27	Female	Professional	0	0	0	0	0	0	1	0		No
BrongAhafo	Tano North	TERCHIRE	2017-05-25	TER046	27	Female	Sales and service	0	0	0	0	0	0	1	0		No
BrongAhafo	Tano North	TERCHIRE	2017-05-25	TER047	90	Female	Agriculture	0	0	0	0	0	0	1	0		No
BrongAhafo	Tano North	TERCHIRE	2017-05-25	TER048	70	Female	Agriculture	1	0	0	0	0	1	2	1	Yes		MTB not detected	1
BrongAhafo	Tano North	TERCHIRE	2017-05-25	TER049	60	Female	Agriculture	0	0	0	0	0	0	1	0		No
BrongAhafo	Tano North	TERCHIRE	2017-05-25	TER050	53	Female	Agriculture	0	0	0	0	0	0	1	0		No
BrongAhafo	Tano North	TERCHIRE	2017-05-25	TER051	36	Female	Agriculture	0	0	0	0	0	0	1	0		No
BrongAhafo	Tano North	TERCHIRE	2017-05-25	TER052	74	Male	Agriculture	0	0	0	0	0	0	1	0		No
BrongAhafo	Tano North	TERCHIRE	2017-05-25	TER053	58	Female	Agriculture	0	0	0	0	0	0	1	0		No
BrongAhafo	Tano North	TERCHIRE	2017-05-25	TER054	32	Male	Agriculture	0	0	0	0	0	0	1	0		No
BrongAhafo	Tano North	TERCHIRE	2017-05-25	TER055	57	Female	Agriculture	0	0	0	0	0	0	1	0		No
BrongAhafo	Tano North	TERCHIRE	2017-05-25	TER056	72	Female	Agriculture	0	0	0	0	0	0	1	0		No
BrongAhafo	Tano North	TERCHIRE	2017-05-25	TER057	60	Female	Sales and service	0	0	0	0	0	0	1	0		No
BrongAhafo	Tano North	TERCHIRE	2017-05-25	TER058	77	Female	Agriculture	1	1	0	0	0	0	2	1	Yes		MTB not detected	1
BrongAhafo	Tano North	TERCHIRE	2017-05-25	TER059	55	Female	Unemployed	0	0	0	0	0	0	1	0		No
BrongAhafo	Tano North	TERCHIRE	2017-05-25	TER060	87	Female	Agriculture	1	1	0	1	0	0	2	1	Yes		MTB not detected	1
BrongAhafo	Tano North	TERCHIRE	2017-05-25	TER061	54	Female	Agriculture	0	0	0	0	0	0	1	0		No
BrongAhafo	Tano North	TERCHIRE	2017-05-25	TER062	33	Female	Agriculture	0	0	0	0	0	0	1	0		No
BrongAhafo	Tano North	TERCHIRE	2017-05-25	TER063	40	Female	Sales and service	0	0	0	0	0	0	1	0		No
BrongAhafo	Tano North	TERCHIRE	2017-05-25	TER064	49	Female	Agriculture	0	0	0	0	0	0	1	0		No
BrongAhafo	Tano North	TERCHIRE	2017-05-25	TER065	57	Male	Miner	0	0	0	0	0	0	1	0		No
BrongAhafo	Tano North	TERCHIRE	2017-05-25	TER066	67	Female	Professional	0	0	0	0	0	0	1	0		No
BrongAhafo	Tano North	TERCHIRE	2017-05-25	TER067	82	Male	Professional	0	0	0	0	0	0	1	0		No
BrongAhafo	Tano North	TERCHIRE	2017-05-25	TER068	44	Male	Agriculture	0	0	0	0	0	0	1	0		No
BrongAhafo	Tano North	TERCHIRE	2017-05-25	TER069	36	Female	Agriculture	0	0	0	0	0	0	1	0		No
BrongAhafo	Tano North	TERCHIRE	2017-05-25	TER070	70	Male	Agriculture	0	0	0	0	0	0	1	0		No
BrongAhafo	Tano North	TERCHIRE	2017-05-25	TER071	19	Male	Unemployed	0	0	0	0	0	0	1	0		No
BrongAhafo	Tano North	TERCHIRE	2017-05-25	TER072	67	Female	Agriculture	0	0	0	0	0	0	1	0		No
BrongAhafo	Tano North	TERCHIRE	2017-05-25	TER073	42	Female	Sales and service	0	0	0	0	0	0	1	0		No
BrongAhafo	Tano North	TERCHIRE	2017-05-25	TER074	52	Female	Agriculture	0	0	0	0	0	0	1	0		No
BrongAhafo	Tano North	TERCHIRE	2017-05-25	TER075	46	Male	Agriculture	0	0	0	0	0	0	1	0		No
BrongAhafo	Tano North	TERCHIRE	2017-05-25	TER076	51	Male	Professional	0	0	0	0	0	0	1	0		No
BrongAhafo	Tano North	TERCHIRE	2017-05-25	TER077	75	Female	Agriculture	0	0	0	0	0	0	1	0		No
BrongAhafo	Tano North	TERCHIRE	2017-05-25	TER078	23	Female	Sales and service	0	0	0	0	0	0	1	0		No
BrongAhafo	Tano North	TERCHIRE	2017-05-25	TER079	91	Female	Agriculture	0	0	0	0	0	0	1	0		No
BrongAhafo	Tano North	TERCHIRE	2017-05-25	TER080	65	Female	Agriculture	0	0	0	0	0	0	1	0		No
BrongAhafo	Tano North	TERCHIRE	2017-05-25	TER081	25	Female	Agriculture	0	0	0	0	0	0	1	0		No
BrongAhafo	Tano North	TERCHIRE	2017-05-25	TER082	63	Female	Agriculture	0	0	0	0	0	0	1	0		No
BrongAhafo	Tano North	TERCHIRE	2017-05-25	TER083	70	Female	Agriculture	0	0	0	0	0	0	1	0		No
BrongAhafo	Tano North	TERCHIRE	2017-05-25	TER084	65	Female	Sales and service	0	0	0	0	0	0	1	0		No
BrongAhafo	Tano North	TERCHIRE	2017-05-25	TER085	39	Female	Agriculture	0	0	0	0	0	0	1	0		No
BrongAhafo	Tano North	TERCHIRE	2017-05-25	TER086	60	Male	Agriculture	0	0	0	0	0	0	1	0		No
BrongAhafo	Tano North	TERCHIRE	2017-05-25	TER087	56	Male	Manual labour	0	0	0	0	0	0	1	0		No
BrongAhafo	Tano North	TERCHIRE	2017-05-25	TER088	35	Male	Agriculture	0	0	0	0	0	0	1	0		No
BrongAhafo	Tano North	TERCHIRE	2017-05-25	TER089	53	Female	Sales and service	0	0	0	0	0	0	1	0		No
BrongAhafo	Tano North	TERCHIRE	2017-05-25	TER090	47	Male	Agriculture	0	0	0	0	0	0	1	0		No
BrongAhafo	Tano North	TERCHIRE	2017-05-25	TER091	68	Male	Agriculture	0	0	0	0	0	0	1	0		No
BrongAhafo	Tano North	TERCHIRE	2017-05-25	TER092	27	Male	Sales and service	0	0	0	0	0	0	1	0		No
BrongAhafo	Tano North	TERCHIRE	2017-05-25	TER093	79	Male	Agriculture	1	1	0	0	0	0	2	1	Yes		MTB not detected	1
BrongAhafo	Tano North	TERCHIRE	2017-05-25	TER094	18	Female	Agriculture	0	0	0	0	0	0	1	0		No
BrongAhafo	Tano North	TERCHIRE	2017-05-25	TER095	73	Male	Agriculture	0	0	0	0	0	0	1	0		No
BrongAhafo	Tano North	TERCHIRE	2017-05-25	TER096	42	Male	Manual labour	0	0	0	0	0	0	1	0		No
BrongAhafo	Tano North	TERCHIRE	2017-05-25	TER097	49	Female	Agriculture	0	0	0	0	0	0	1	0		No
BrongAhafo	Tano North	TERCHIRE	2017-05-25	TER098	64	Female	Agriculture	0	0	0	0	0	0	1	0		No
BrongAhafo	Tano North	TERCHIRE	2017-05-25	TER099	61	Female	Sales and service	0	0	0	0	0	0	1	0		No
BrongAhafo	Tano North	TERCHIRE	2017-05-25	TER100	59	Female	Agriculture	0	0	0	0	0	0	1	0		No
BrongAhafo	Tano North	TERCHIRE	2017-05-25	TER101	25	Female	Professional	0	0	0	0	0	0	1	0		No
BrongAhafo	Tano North	TERCHIRE	2017-05-25	TER102	22	Female	Agriculture	0	0	0	0	0	0	1	0		No
BrongAhafo	Tano North	TERCHIRE	2017-05-25	TER103	52	Female	Agriculture	0	0	0	0	0	0	1	0		No
BrongAhafo	Tano North	TERCHIRE	2017-05-25	TER104	48	Female	Sales and service	0	0	0	0	0	0	1	0		No
BrongAhafo	Tano North	TERCHIRE	2017-05-25	TER105	73	Female	Agriculture	0	0	0	0	0	0	1	0		No
BrongAhafo	Tano North	TERCHIRE	2017-05-25	TER106	96	Female	Agriculture	1	1	0	0	0	0	2	1	Yes		MTB not detected	1
BrongAhafo	Tano North	TERCHIRE	2017-05-25	TER107	47	Female	Agriculture	0	0	0	0	0	0	1	0		No
BrongAhafo	Tano North	TERCHIRE	2017-05-25	TER108	43	Female	Agriculture	0	0	0	0	0	0	1	0		No
BrongAhafo	Tano North	TERCHIRE	2017-05-25	TER109	80	Female	Agriculture	0	0	0	0	0	0	1	0		No
BrongAhafo	Tano North	TERCHIRE	2017-05-25	TER110	22	Female		0	0	0	0	0	0	1	0		No
BrongAhafo	Tano North	TERCHIRE	2017-05-25	TER111	37	Female	Agriculture	0	0	0	0	0	0	1	0		No
BrongAhafo	Tano North	TERCHIRE	2017-05-25	TER112	52	Female	Sales and service	0	0	0	0	0	0	1	0		No
BrongAhafo	Tano North	TERCHIRE	2017-05-25	TER113	19	Male	Unemployed	0	0	0	0	0	0	1	0		No
BrongAhafo	Tano North	TERCHIRE	2017-05-25	TER114	41	Female	Sales and service	0	0	0	0	0	0	1	0		No
BrongAhafo	Tano North	TERCHIRE	2017-05-25	TER115	63	Male	Manual labour	0	0	0	0	0	0	1	0		No
BrongAhafo	Tano North	TERCHIRE	2017-05-25	TER116	34	Male	Sales and service	0	0	0	0	0	0	1	0		No
BrongAhafo	Tano North	TERCHIRE	2017-05-25	TER117	27	Male	Sales and service	0	0	0	0	0	0	1	0		No
BrongAhafo	Tano North	TERCHIRE	2017-05-25	TER118	48	Male	Agriculture	0	0	0	0	0	0	1	0		No
BrongAhafo	Tano North	TERCHIRE	2017-05-25	TER119	48	Female	Agriculture	0	0	0	0	0	0	1	0		No
BrongAhafo	Tano North	TERCHIRE	2017-05-25	TER120	49	Male	Agriculture	1	1	1	0	0	0	2	1	Yes		MTB not detected	1
BrongAhafo	Tano North	TERCHIRE	2017-05-25	TER121	36	Female	Sales and service	0	0	0	0	0	0	1	0		No
BrongAhafo	Tano North	TERCHIRE	2017-05-25	TER122	79	Male	Agriculture	0	0	0	0	0	0	1	0		No
BrongAhafo	Asutifi North	KENYASI No. 2	2017-05-18	K2-001	34	Male	Manual labour	0	0	0	0	0	0	1	0		No
BrongAhafo	Asutifi North	KENYASI No. 2	2017-05-18	K2-002	82	Male	Agriculture	0	0	0	0	0	0	1	0		No
BrongAhafo	Asutifi North	KENYASI No. 2	2017-05-18	K2-003	42	Male	Agriculture	0	0	1	0	0	0	1	0		No
BrongAhafo	Asutifi North	KENYASI No. 2	2017-05-18	K2-004	36	Male	Manual labour	1	1	1	0	0	0	2	1	Yes		MTB not detected	1
BrongAhafo	Asutifi North	KENYASI No. 2	2017-05-18	K2-005	38	Male	Sales and service	0	0	0	0	0	0	1	0		No
BrongAhafo	Asutifi North	KENYASI No. 2	2017-05-18	K2-006	40	Male	Manual labour	0	0	0	0	0	0	1	0		No
BrongAhafo	Asutifi North	KENYASI No. 2	2017-05-18	K2-007	51	Male	Agriculture	0	0	0	0	0	0	1	0		No
BrongAhafo	Asutifi North	KENYASI No. 2	2017-05-18	K2-008	38	Male	Miner	0	0	0	0	0	0	1	0		No
BrongAhafo	Asutifi North	KENYASI No. 2	2017-05-18	K2-009	32	Male	Miner	1	0	0	0	0	0	2	1	Yes		MTB not detected	1
BrongAhafo	Asutifi North	KENYASI No. 2	2017-05-18	K2-010	44	Male	Manual labour	1	0	1	0	0	0	1	0		No
BrongAhafo	Asutifi North	KENYASI No. 2	2017-05-18	K2-011	41	Male	Manual labour	0	0	0	0	0	0	1	0		No
BrongAhafo	Asutifi North	KENYASI No. 2	2017-05-18	K2-012	26	Male	Miner	0	0	0	0	0	0	1	0		No
BrongAhafo	Asutifi North	KENYASI No. 2	2017-05-18	K2-013	28	Male	Manual labour	0	0	0	0	0	0	1	0		No
BrongAhafo	Asutifi North	KENYASI No. 2	2017-05-18	K2-014	54	Male	Agriculture	0	0	0	0	0	0	1	0		No
BrongAhafo	Asutifi North	KENYASI No. 2	2017-05-18	K2-015	38	Male	Agriculture	0	0	0	0	0	0	1	0		No
BrongAhafo	Asutifi North	KENYASI No. 2	2017-05-18	K2-016	37	Male	Manual labour	0	0	0	0	0	0	1	0		No
BrongAhafo	Asutifi North	KENYASI No. 2	2017-05-18	K2-017	28	Male	Miner	0	0	0	0	0	0	1	0		No
BrongAhafo	Asutifi North	KENYASI No. 2	2017-05-18	K2-018	22	Male	Miner	0	0	0	0	0	0	1	0		No
BrongAhafo	Asutifi North	KENYASI No. 2	2017-05-18	K2-019	31	Male	Miner	0	0	0	0	0	0	1	0		No
BrongAhafo	Asutifi North	KENYASI No. 2	2017-05-18	K2-020	36	Male	Miner	1	1	1	0	0	0	2	1	Yes		MTB not detected	1
BrongAhafo	Asutifi North	KENYASI No. 2	2017-05-18	K2-021	24	Male	Miner	0	0	0	0	0	0	1	0		No
BrongAhafo	Asutifi North	KENYASI No. 2	2017-05-18	K2-022	25	Male	Miner	0	0	0	0	0	0	1	0		No
BrongAhafo	Asutifi North	KENYASI No. 2	2017-05-18	K2-023	26	Male	Miner	0	0	0	0	0	0	1	0		No
BrongAhafo	Asutifi North	KENYASI No. 2	2017-05-18	K2-024	33	Male	Miner	0	0	0	0	0	0	1	0		No
BrongAhafo	Asutifi North	KENYASI No. 2	2017-05-18	K2-025	50	Male	Miner	0	0	0	0	0	0	1	0		No
BrongAhafo	Asutifi North	KENYASI No. 2	2017-05-18	K2-026	40	Male	Miner	0	0	0	0	0	0	1	0		No
BrongAhafo	Asutifi North	KENYASI No. 2	2017-05-18	K2-027	33	Male	Miner	0	0	0	0	0	0	1	0		No
BrongAhafo	Asutifi North	KENYASI No. 2	2017-05-18	K2-028	35	Female	Agriculture	1	0	0	0	0	0	2	1	Yes		MTB not detected	1
BrongAhafo	Asutifi North	KENYASI No. 2	2017-05-18	K2-029	25	Male	Miner	0	0	0	0	0	0	1	0		No
BrongAhafo	Asutifi North	KENYASI No. 2	2017-05-18	K2-030	22	Male	Miner	0	0	0	0	0	0	1	0		No
BrongAhafo	Asutifi North	KENYASI No. 2	2017-05-18	K2-031	19	Male	Miner	0	0	0	0	0	0	1	0		No
BrongAhafo	Asutifi North	KENYASI No. 2	2017-05-18	K2-032	54	Female	Agriculture	0	0	0	0	0	0	1	0		No
BrongAhafo	Asutifi North	KENYASI No. 2	2017-05-18	K2-033	45	Female	Sales and service	0	0	0	0	0	0	1	0		No
BrongAhafo	Asutifi North	KENYASI No. 2	2017-05-18	K2-034	37	Male	Manual labour	0	0	0	0	0	0	1	0		No
BrongAhafo	Asutifi North	KENYASI No. 2	2017-05-18	K2-035	35	Female	Agriculture	0	0	0	0	0	0	1	0		No
BrongAhafo	Asutifi North	KENYASI No. 2	2017-05-18	K2-036	42	Male	Miner	0	0	0	0	0	0	1	0		No
BrongAhafo	Asutifi North	KENYASI No. 2	2017-05-18	K2-037	38	Female	Miner	0	0	0	0	0	0	1	0		No
BrongAhafo	Asutifi North	KENYASI No. 2	2017-05-18	K2-038	43	Female	Miner	0	0	0	0	0	0	1	0		No
BrongAhafo	Asutifi North	KENYASI No. 2	2017-05-18	K2-039	27	Male	Miner	0	0	0	0	0	0	1	0		No
BrongAhafo	Asutifi North	KENYASI No. 2	2017-05-18	K2-040	39	Female	Sales and service	0	0	0	0	0	0	1	0		No
BrongAhafo	Asutifi North	KENYASI No. 2	2017-05-18	K2-041	30	Female	Sales and service	0	0	0	0	0	0	1	0		No
BrongAhafo	Asutifi North	KENYASI No. 2	2017-05-18	K2-042	49	Male	Agriculture	0	0	0	0	0	0	1	0		No
BrongAhafo	Asutifi North	KENYASI No. 2	2017-05-18	K2-043	37	Male	Agriculture	0	0	0	0	0	0	1	0		No
BrongAhafo	Asutifi North	KENYASI No. 2	2017-05-18	K2-044	30	Male	Sales and service	0	0	0	0	0	0	1	0		No
BrongAhafo	Asutifi North	KENYASI No. 2	2017-05-18	K2-045	32	Male	Miner	0	0	0	0	0	0	1	0		No
BrongAhafo	Asutifi North	KENYASI No. 2	2017-05-18	K2-046	36	Male	Miner	0	0	0	0	0	0	1	0		No
BrongAhafo	Asutifi North	KENYASI No. 2	2017-05-18	K2-047	26	Female	Agriculture	0	0	0	0	0	0	1	0		No
BrongAhafo	Asutifi North	KENYASI No. 2	2017-05-18	K2-048	31	Female	Miner	0	0	0	0	0	0	1	0		No
BrongAhafo	Asutifi North	KENYASI No. 2	2017-05-18	K2-049	21	Female	Sales and service	0	0	0	0	0	0	1	0		No
BrongAhafo	Asutifi North	KENYASI No. 2	2017-05-18	K2-050	26	Male	Miner	0	0	0	0	0	0	1	0		No
BrongAhafo	Asutifi North	KENYASI No. 2	2017-05-18	K2-051	32	Male	Agriculture	0	0	0	0	0	0	1	0		No
BrongAhafo	Asutifi North	KENYASI No. 2	2017-05-18	K2-052	18	Male	Miner	0	0	0	0	0	0	1	0		No
BrongAhafo	Asutifi North	KENYASI No. 2	2017-05-18	K2-053	21	Male	Miner	0	0	0	0	0	0	1	0		No
BrongAhafo	Asutifi North	KENYASI No. 2	2017-05-18	K2-054	17	Male	Miner	0	0	0	0	0	0	1	0		No
BrongAhafo	Asutifi North	KENYASI No. 2	2017-05-18	K2-055	35	Male	Miner	1	0	0	0	0	0	2	1	Yes		MTB not detected	1
BrongAhafo	Asutifi North	KENYASI No. 2	2017-05-18	K2-056	58	Female	Miner	0	0	0	0	0	0	1	0		No
BrongAhafo	Asutifi North	KENYASI No. 2	2017-05-18	K2-057	41	Female	Miner	0	0	0	0	0	0	1	0		No
BrongAhafo	Asutifi North	KENYASI No. 2	2017-05-18	K2-058	30	Male	Miner	0	0	0	0	0	0	1	0		No
BrongAhafo	Asutifi North	KENYASI No. 2	2017-05-18	K2-059	29	Male	Miner	0	0	0	0	0	0	1	0		No
BrongAhafo	Asutifi North	KENYASI No. 2	2017-05-18	K2-060	17	Male	Miner	0	0	0	0	0	0	1	0		No
BrongAhafo	Asutifi North	KENYASI No. 2	2017-05-18	K2-061	30	Male	Miner	0	0	0	0	0	0	1	0		No
BrongAhafo	Asutifi North	KENYASI No. 2	2017-05-18	K2-062	26	Male	Agriculture	0	0	0	0	0	0	4		Yes		MTB not detected	1
BrongAhafo	Asutifi North	KENYASI No. 2	2017-05-18	K2-063	45	Male	Sales and service	0	0	0	0	0	0	1	0		No
BrongAhafo	Asutifi North	KENYASI No. 2	2017-05-18	K2-064	26	Female	Miner	0	0	0	0	0	0	1	0		No
BrongAhafo	Asutifi North	KENYASI No. 2	2017-05-18	K2-065	45	Female	Agriculture	0	0	0	0	0	0	1	0		No
BrongAhafo	Asutifi North	KENYASI No. 2	2017-05-18	K2-066	42	Female	Agriculture	0	0	0	0	0	0	1	0		No
BrongAhafo	Asutifi North	KENYASI No. 2	2017-05-18	K2-068	30	Male	Miner	0	0	0	0	0	0	1	0		No
BrongAhafo	Asutifi North	KENYASI No. 2	2017-05-18	K2-069	45	Male	Manual labour	0	0	0	0	0	0	1	0		No
BrongAhafo	Asutifi North	KENYASI No. 2	2017-05-18	K2-070	35	Male	Sales and service	0	0	0	0	0	0	1	0		No
BrongAhafo	Asutifi North	KENYASI No. 2	2017-05-18	K2-071	32	Male	Miner	0	0	0	0	0	0	1	0		No
BrongAhafo	Asutifi North	KENYASI No. 2	2017-05-18	K2-072	28	Male	Miner	0	0	0	0	0	0	1	0		No
BrongAhafo	Asutifi North	KENYASI No. 2	2017-05-18	K2-073	58	Female	Miner	0	0	0	0	0	0	1	0		No
BrongAhafo	Asutifi North	KENYASI No. 2	2017-05-18	K2-074	53	Male	Agriculture	0	0	0	0	0	0	1	0		No
BrongAhafo	Asutifi North	KENYASI No. 2	2017-05-18	K2-075	45	Female	Sales and service	0	0	0	0	0	0	1	0		No
BrongAhafo	Asutifi North	KENYASI No. 2	2017-05-18	K2-076	36	Male	Manual labour	0	0	0	0	0	0	1	0		No
BrongAhafo	Asutifi North	KENYASI No. 2	2017-05-18	K2-077	35	Female	Miner	0	0	0	0	0	0	1	0		No
BrongAhafo	Asutifi North	KENYASI No. 2	2017-05-18	K2-078	49	Male	Miner	0	0	0	0	0	0	1	0		No
BrongAhafo	Asutifi North	KENYASI No. 2	2017-05-18	K2-079	40	Male	Miner	0	0	0	0	0	0	1	0		No
BrongAhafo	Asutifi North	KENYASI No. 2	2017-05-18	K2-080	33	Male	Miner	0	0	0	0	0	0	1	0		No
BrongAhafo	Asutifi North	KENYASI No. 2	2017-05-18	K2-081	43	Male	Sales and service	0	0	0	0	0	0	1	0		No
BrongAhafo	Asutifi North	KENYASI No. 2	2017-05-18	K2-082	31	Female	Miner	0	0	0	0	0	0	1	0		No
BrongAhafo	Asutifi North	KENYASI No. 2	2017-05-18	K2-083	53	Female	Miner	0	0	0	0	0	0	1	0		No
BrongAhafo	Asutifi North	KENYASI No. 2	2017-05-18	K2-084	20	Male	Manual labour	0	0	0	0	0	0	1	0		No
BrongAhafo	Asutifi North	KENYASI No. 2	2017-05-18	K2-085	33	Male	Manual labour	0	0	0	0	0	0	1	0		No
BrongAhafo	Asutifi North	KENYASI No. 2	2017-05-18	K2-086	77	Female	Agriculture	1	0	0	0	0	0	1	0		No
BrongAhafo	Asutifi North	KENYASI No. 2	2017-05-18	K2-087	39	Male	Miner	0	0	0	0	0	0	1	0		No
BrongAhafo	Asutifi North	KENYASI No. 2	2017-05-18	K2-088	36	Male	Miner	0	0	0	0	0	0	1	0		No
BrongAhafo	Asutifi North	KENYASI No. 2	2017-05-18	K2-089	24	Male	Miner	0	0	0	0	0	0	1	0		No
BrongAhafo	Asutifi North	KENYASI No. 2	2017-05-18	K2-090	37	Female	Agriculture	0	0	0	0	0	0	1	0		No
BrongAhafo	Asutifi North	KENYASI No. 2	2017-05-18	K2-091	27	Male	Manual labour	0	0	0	0	0	0	1	0		No
BrongAhafo	Asutifi North	KENYASI No. 2	2017-05-18	K2-092	29	Female	Miner	0	0	0	0	0	0	1	0		No
BrongAhafo	Asutifi North	KENYASI No. 2	2017-05-18	K2-093	42	Male	Miner	1	1	1	0	0	0	2	1	Yes		MTB not detected	1
BrongAhafo	Asutifi North	KENYASI No. 2	2017-05-18	K2-094	43	Male	Agriculture	0	0	0	0	0	0	1	0		No
BrongAhafo	Asutifi North	KENYASI No. 2	2017-05-18	K2-095	33	Female	Sales and service	0	0	0	0	0	0	1	0		No
BrongAhafo	Asutifi North	KENYASI No. 2	2017-05-18	K2-102	29	Male	Miner	0	0	1	0	0	0	1	0		No
BrongAhafo	Asutifi North	KENYASI No. 2	2017-05-18	K2-103	103	Female	Sales and service	0	0	0	0	0	0	1	0		No
BrongAhafo	Asutifi North	KENYASI No. 2	2017-05-18	K2-104	49	Male	Agriculture	0	0	0	0	0	0	1	0		No
BrongAhafo	Asutifi North	KENYASI No. 2	2017-05-18	K2-105	28	Male	Miner	0	0	0	0	0	0	1	0		No
BrongAhafo	Asutifi North	KENYASI No. 2	2017-05-18	K2-106	23	Male	Manual labour	0	0	0	0	0	0	1	0		No
BrongAhafo	Asutifi North	KENYASI No. 2	2017-05-18	K2-107	48	Male	Agriculture	0	0	0	0	0	0	1	0		No
BrongAhafo	Asutifi North	KENYASI No. 2	2017-05-18	K2-108	35	Male	Miner	1	0	0	0	0	0	1	0	Yes		MTB not detected	1
BrongAhafo	Asutifi North	KENYASI No. 2	2017-05-18	K2-109	54	Male	Agriculture	0	0	0	0	0	0	1	0		No
BrongAhafo	Asutifi North	KENYASI No. 2	2017-05-18	K2-110	25	Female	Miner	0	0	0	0	0	0	1	0		No
BrongAhafo	Asutifi North	KENYASI No. 2	2017-05-18	K2-111	32	Male	Miner	0	0	0	0	0	0	1	0		No
BrongAhafo	Asutifi North	KENYASI No. 2	2017-05-18	K2-112	38	Male	Sales and service	0	0	0	0	0	0	1	0		No
BrongAhafo	Asutifi North	KENYASI No. 2	2017-05-18	K2-113	27	Female	Miner	0	0	0	0	0	0	1	0		No
BrongAhafo	Asutifi North	KENYASI No. 2	2017-05-18	K2-114	22	Male	Unemployed	0	0	0	0	0	0	1	0		No
BrongAhafo	Asutifi North	KENYASI No. 2	2017-05-18	K2-115	20	Male	Agriculture	1	0	0	0	0	0	1	0		No
BrongAhafo	Asutifi North	KENYASI No. 2	2017-05-18	K2-116	24	Male	Miner	0	0	0	0	0	0	1	0		No
BrongAhafo	Asutifi North	KENYASI No. 2	2017-05-18	K2-118	20	Male	Miner	0	0	0	0	0	0	1	0		No
BrongAhafo	Asutifi North	KENYASI No. 2	2017-05-18	K2-119	22	Male	Miner	0	0	0	0	0	0	1	0		No
BrongAhafo	Asutifi North	KENYASI No. 2	2017-05-18	K2-120	28	Male	Miner	0	0	0	0	0	0	1	0		No
BrongAhafo	Asutifi North	KENYASI No. 2	2017-05-18	K2-121	30	Male	Manual labour	0	0	0	0	0	0	1	0		No
BrongAhafo	Asutifi North	KENYASI No. 2	2017-05-18	K2-122	25	Male	Miner	0	0	0	0	0	0	1	0		No
BrongAhafo	Asutifi North	KENYASI No. 2	2017-05-18	K2-123	54	Male	Manual labour	0	0	0	0	0	0	1	0		No
BrongAhafo	Asutifi North	KENYASI No. 2	2017-05-18	K2-124	80	Male	Agriculture	0	0	0	0	0	0	3	0		No
BrongAhafo	Asutifi North	KENYASI No. 2	2017-05-18	K2-125	21	Male	Miner	0	0	0	0	0	0	1	0		No
BrongAhafo	Asutifi North	KENYASI No. 2	2017-05-18	K2-126	38	Male	Miner	1	1	1	0	0	0	1	0	Yes		MTB not detected	1
BrongAhafo	Asutifi North	KENYASI No. 2	2017-05-18	K2-127	25	Male	Agriculture	0	0	0	0	0	0	1	0		No
BrongAhafo	Asutifi North	KENYASI No. 2	2017-05-18	K2-128	38	Male	Miner	0	0	0	0	0	0	1	0		No
BrongAhafo	Asutifi North	KENYASI No. 2	2017-05-18	K2-129	36	Male	Manual labour	0	0	0	0	0	0	1	0		No
BrongAhafo	Asutifi North	KENYASI No. 2	2017-05-18	K2-130	26	Male	Miner	0	0	0	0	0	0	1	0		No
BrongAhafo	Asutifi North	KENYASI No. 2	2017-05-18	K2-131	33	Male	Miner	0	0	0	0	0	0	1	0		No
BrongAhafo	Asutifi North	KENYASI No. 2	2017-05-18	K2-132	56	Male	Agriculture	0	0	0	0	0	0	1	0		No
BrongAhafo	Asutifi North	KENYASI No. 1	2017-05-17	K1-001	47	Male	Miner	1	1	0	0	0	0	1	0	Yes
BrongAhafo	Asutifi North	KENYASI No. 1	2017-05-17	K1-002	60	Male	Miner	0	0	0	0	0	0	1	0		No
BrongAhafo	Asutifi North	KENYASI No. 1	2017-05-17	K1-003	43	Male	Miner	0	0	0	0	0	0	1	0		No
BrongAhafo	Asutifi North	KENYASI No. 1	2017-05-17	K1-004	32	Female	Miner	1	1	1	0	0	0	1	0	Yes		MTB not detected	1
BrongAhafo	Asutifi North	KENYASI No. 1	2017-05-17	K1-005	52	Female	Sales and service	1	1	1	0	0	0	1	0	Yes		MTB not detected	1
BrongAhafo	Asutifi North	KENYASI No. 1	2017-05-17	K1-006	24	Male	Miner	0	0	0	0	0	0	1	0		No
BrongAhafo	Asutifi North	KENYASI No. 1	2017-05-17	K1-007	42	Female	Sales and service	0	0	0	0	0	0	1	0		No
BrongAhafo	Asutifi North	KENYASI No. 1	2017-05-17	K1-008	70	Female	Sales and service	0	0	0	0	0	0	1	0		No
BrongAhafo	Asutifi North	KENYASI No. 1	2017-05-17	K1-009	74	Male	Manual labour	0	0	0	0	0	0	1	0		No
BrongAhafo	Asutifi North	KENYASI No. 1	2017-05-17	K1-010	35	Male	Miner	1	1	1	0	0	0	1	0	Yes		MTB not detected	1
BrongAhafo	Asutifi North	KENYASI No. 1	2017-05-17	K1-011	24	Male	Miner	1	1	1	0	0	0	1	0	Yes		MTB not detected	1
BrongAhafo	Asutifi North	KENYASI No. 1	2017-05-17	K1-012	38	Male	Miner	0	0	0	0	0	0	2	1	Yes		MTB not detected	1
BrongAhafo	Asutifi North	KENYASI No. 1	2017-05-17	K1-013	63	Female	Sales and service	0	0	0	0	0	0	1	0		No
BrongAhafo	Asutifi North	KENYASI No. 1	2017-05-17	K1-014	25	Male	Miner	1	1	0	0	0	0	1	0	Yes		MTB not detected	1
BrongAhafo	Asutifi North	KENYASI No. 1	2017-05-17	K1-015	50	Female	Sales and service	0	0	0	0	0	0	1	0		No
BrongAhafo	Asutifi North	KENYASI No. 1	2017-05-17	K1-016	34	Male	Miner	1	0	0	0	0	0	4		Yes		MTB not detected	1
BrongAhafo	Asutifi North	KENYASI No. 1	2017-05-17	K1-017	55	Male	Sales and service	0	0	0	0	0	0	1	0		No
BrongAhafo	Asutifi North	KENYASI No. 1	2017-05-17	K1-018	53	Male	Sales and service	0	0	0	0	0	0	1	0		No
BrongAhafo	Asutifi North	KENYASI No. 1	2017-05-17	K1-019	30	Male	Miner	0	0	0	0	0	0	1	0		No
BrongAhafo	Asutifi North	KENYASI No. 1	2017-05-17	K1-020	29	Male	Sales and service	0	0	0	0	0	0	1	0		No
BrongAhafo	Asutifi North	KENYASI No. 1	2017-05-17	K1-021	23	Male	Sales and service	0	0	0	0	0	0	4			No
BrongAhafo	Asutifi North	KENYASI No. 1	2017-05-17	K1-022	42	Female	Miner	1	0	0	0	0	0	1	0		No
BrongAhafo	Asutifi North	KENYASI No. 1	2017-05-17	K1-023	20	Female	Agriculture	0	0	0	0	0	0	1	0		No
BrongAhafo	Asutifi North	KENYASI No. 1	2017-05-17	K1-024	58	Male	Agriculture	0	0	0	0	0	0	1	0		No
BrongAhafo	Asutifi North	KENYASI No. 1	2017-05-17	K1-025	37	Male	Miner	0	0	0	0	0	0	1	0		No
BrongAhafo	Asutifi North	KENYASI No. 1	2017-05-17	K1-026	23	Female	Sales and service	1	0	1	0	0	0	1	0	Yes		MTB not detected	1
BrongAhafo	Asutifi North	KENYASI No. 1	2017-05-17	K1-027	45	Female	Agriculture	0	0	0	0	0	0	1	0		No
BrongAhafo	Asutifi North	KENYASI No. 1	2017-05-17	K1-028	30	Female	Miner	0	0	0	0	0	0	1	0		No
BrongAhafo	Asutifi North	KENYASI No. 1	2017-05-17	K1-029	38	Female	Sales and service	1	0	0	0	0	0	2	1	Yes		MTB not detected	1
BrongAhafo	Asutifi North	KENYASI No. 1	2017-05-17	K1-030	33	Male	Sales and service	0	0	0	0	0	0	1	0		No
BrongAhafo	Asutifi North	KENYASI No. 1	2017-05-17	K1-031	53	Male	Miner	1	1	0	0	0	0	4		Yes		MTB not detected	1
BrongAhafo	Asutifi North	KENYASI No. 1	2017-05-17	K1-032	32	Male	Miner	0	0	0	0	0	0	1	0		No
BrongAhafo	Asutifi North	KENYASI No. 1	2017-05-17	K1-033	21	Male	Miner	0	0	0	0	0	0	1	0		No
BrongAhafo	Asutifi North	KENYASI No. 1	2017-05-17	K1-034	28	Male	Miner	1	0	0	0	0	0	1	0		No
BrongAhafo	Asutifi North	KENYASI No. 1	2017-05-17	K1-035	26	Male	Miner	0	0	0	0	0	0	1	0		No
BrongAhafo	Asutifi North	KENYASI No. 1	2017-05-17	K1-036	40	Male	Miner	0	0	0	0	0	0	1	0	Yes		MTB not detected	1
BrongAhafo	Asutifi North	KENYASI No. 1	2017-05-17	K1-037	37	Male	Miner	0	0	0	0	0	0	1	0		No
BrongAhafo	Asutifi North	KENYASI No. 1	2017-05-17	K1-038	34	Male	Miner	0	0	0	0	0	0	1	0		No
BrongAhafo	Asutifi North	KENYASI No. 1	2017-05-17	K1-039	35	Female	Sales and service	0	0	0	0	0	0	1	0		No
BrongAhafo	Asutifi North	KENYASI No. 1	2017-05-17	K1-040	31	Male	Miner	0	0	0	0	0	0	1	0		No
BrongAhafo	Asutifi North	KENYASI No. 1	2017-05-17	K1-041	29	Male	Miner	0	0	0	0	0	0	1	0		No
BrongAhafo	Asutifi North	KENYASI No. 1	2017-05-17	K1-042	39	Male	Miner	0	0	0	0	0	0	1	0		No
BrongAhafo	Asutifi North	KENYASI No. 1	2017-05-17	K1-044	44	Female	Sales and service	0	0	0	0	0	0	1	0		No
BrongAhafo	Asutifi North	KENYASI No. 1	2017-05-17	K1-045	27	Male	Miner	0	0	0	0	0	0	1	0		No
BrongAhafo	Asutifi North	KENYASI No. 1	2017-05-17	K1-046	37	Male	Miner	0	0	0	0	0	0	1	0		No
BrongAhafo	Asutifi North	KENYASI No. 1	2017-05-17	K1-047	37	Male	Miner	1	0	0	0	0	0	2	1	Yes		MTB not detected	1
BrongAhafo	Asutifi North	KENYASI No. 1	2017-05-17	K1-050	26	Male	Miner	1	0	0	0	0	0	1	0		No
BrongAhafo	Asutifi North	KENYASI No. 1	2017-05-17	K1-051	35	Female	Sales and service	0	0	0	0	0	0	1	0		No
BrongAhafo	Asutifi North	KENYASI No. 1	2017-05-17	K1-052	29	Male	Miner	1	0	1	0	0	0	2	1	Yes		MTB not detected	1
BrongAhafo	Asutifi North	KENYASI No. 1	2017-05-17	K1-053	33	Female	Miner	0	0	0	0	0	0	1	0		No
BrongAhafo	Asutifi North	KENYASI No. 1	2017-05-17	K1-054	29	Male	Miner	0	0	0	0	0	0	1	0		No
BrongAhafo	Asutifi North	KENYASI No. 1	2017-05-17	K1-055	40	Female	Sales and service	0	0	0	0	0	0	1	0		No
BrongAhafo	Asutifi North	KENYASI No. 1	2017-05-17	K1-056	20	Male	Miner	0	0	0	0	0	0	1	0		No
BrongAhafo	Asutifi North	KENYASI No. 1	2017-05-17	K1-057	32	Male	Miner	1	0	0	0	0	0	1	0		No
BrongAhafo	Asutifi North	KENYASI No. 1	2017-05-17	K1-058	31	Female	Sales and service	0	0	0	0	0	0	1	0		No
BrongAhafo	Asutifi North	KENYASI No. 1	2017-05-17	K1-059	26	Male	Unemployed	1	0	0	0	0	0	2	1	Yes		MTB not detected	1
BrongAhafo	Asutifi North	KENYASI No. 1	2017-05-17	K1-060	33	Male	Sales and service	1	0	0	0	0	0	2	1	Yes		MTB not detected	1
BrongAhafo	Asutifi North	KENYASI No. 1	2017-05-17	K1-061	27	Male	Miner	0	0	0	0	0	0	1	0		No
BrongAhafo	Asutifi North	KENYASI No. 1	2017-05-17	K1-062	30	Male	Miner	0	0	0	0	0	0	1	0		No
BrongAhafo	Asutifi North	KENYASI No. 1	2017-05-17	K1-063	55	Male	Miner	0	0	0	0	0	0	1	0		No
BrongAhafo	Asutifi North	KENYASI No. 1	2017-05-17	K1-064	23	Female	Miner	0	0	0	0	0	0	1	0		No
BrongAhafo	Asutifi North	KENYASI No. 1	2017-05-17	K1-065	45	Male	Sales and service	0	0	0	0	0	0	1	0		No
BrongAhafo	Asutifi North	KENYASI No. 1	2017-05-17	K1-066	39	Male	Manual labour	0	0	0	0	0	0	1	0		No
BrongAhafo	Asutifi North	KENYASI No. 1	2017-05-17	K1-067	32	Male	Miner	1	0	0	0	0	0	2	1	Yes		MTB not detected	1
BrongAhafo	Asutifi North	KENYASI No. 1	2017-05-17	K1-068	20	Male	Miner	1	0	0	0	0	0	2	1	Yes		MTB not detected	1
BrongAhafo	Asutifi North	KENYASI No. 1	2017-05-17	K1-069	34	Male	Miner	0	0	0	0	0	0	1	0		No
BrongAhafo	Asutifi North	KENYASI No. 1	2017-05-17	K1-070	25	Male	Sales and service	1	0	0	0	0	0	1	0		No
BrongAhafo	Asutifi North	KENYASI No. 1	2017-05-17	K1-071	30	Male	Miner	0	0	0	0	0	0	1	0		No
BrongAhafo	Asutifi North	KENYASI No. 1	2017-05-17	K1-072	30	Male	Miner	1	0	0	0	0	0	1	0	Yes		MTB not detected	1
BrongAhafo	Asutifi North	KENYASI No. 1	2017-05-17	K1-073	35	Male	Miner	0	0	1	0	0	0	1	0		No
BrongAhafo	Asutifi North	KENYASI No. 1	2017-05-17	K1-074	18	Male	Miner	0	0	0	0	0	0	1	0		No
BrongAhafo	Asutifi North	KENYASI No. 1	2017-05-17	K1-075	41	Male	Sales and service	0	0	0	0	0	0	1	0		No
BrongAhafo	Asutifi North	KENYASI No. 1	2017-05-17	K1-076	23	Male	Manual labour	0	0	0	0	0	0	1	0		No
BrongAhafo	Asutifi North	KENYASI No. 1	2017-05-17	K1-077	36	Male	Miner	1	0	1	0	0	0	1	0	Yes		MTB not detected	1
BrongAhafo	Asutifi North	KENYASI No. 1	2017-05-17	K1-078	29	Male	Miner	0	0	0	0	0	0	1	0		No
BrongAhafo	Asutifi North	KENYASI No. 1	2017-05-17	K1-079	27	Male	Miner	0	0	0	0	0	0	1	0		No
BrongAhafo	Asutifi North	KENYASI No. 1	2017-05-17	K1-080	37	Male	Manual labour	0	0	0	0	0	0	1	0		No
BrongAhafo	Asutifi North	KENYASI No. 1	2017-05-17	K1-081	22	Male	Manual labour	0	0	0	0	0	0	1	0		No
BrongAhafo	Asutifi North	KENYASI No. 1	2017-05-17	K1-082	19	Male	Manual labour	0	0	0	0	0	0	1	0		No
BrongAhafo	Asutifi North	KENYASI No. 1	2017-05-17	K1-083	34	Male	Miner	0	0	0	0	0	0	1	0		No
BrongAhafo	Asutifi North	KENYASI No. 1	2017-05-17	K1-084	35	Female	Sales and service	0	0	0	0	0	0	1	0		No
BrongAhafo	Asutifi North	KENYASI No. 1	2017-05-17	K1-085	29	Female	Sales and service	0	0	0	0	0	0	1	0		No
BrongAhafo	Asutifi North	KENYASI No. 1	2017-05-17	K1-086	33	Male	Miner	0	0	0	0	0	0	1	0		No
BrongAhafo	Asutifi North	KENYASI No. 1	2017-05-17	K1-087	39	Female	Miner	0	0	0	0	0	0	1	0		No
BrongAhafo	Asutifi North	KENYASI No. 1	2017-05-17	K1-088	29	Male	Miner	1	0	0	0	0	0	2	1	Yes		MTB not detected	1
BrongAhafo	Asutifi North	KENYASI No. 1	2017-05-17	K1-089	70	Male	Agriculture	1	0	0	0	0	0	4			No
BrongAhafo	Asutifi North	KENYASI No. 1	2017-05-17	K1-090	24	Female	Sales and service	0	0	0	0	0	0	1	0		No
BrongAhafo	Asutifi North	KENYASI No. 1	2017-05-17	K1-091	51	Male	Agriculture	0	0	0	0	0	0	1	0	Yes		MTB not detected	1
BrongAhafo	Asutifi North	KENYASI No. 1	2017-05-17	K1-092	21	Male	Miner	0	0	0	0	0	0	1	0		No
BrongAhafo	Asutifi North	KENYASI No. 1	2017-05-17	K1-093	38	Male	Miner	0	0	0	0	0	0	1	0		No
BrongAhafo	Asutifi North	KENYASI No. 1	2017-05-17	K1-094	30	Male	Professional	0	0	0	0	0	0	1	0		No
BrongAhafo	Asutifi North	KENYASI No. 1	2017-05-17	K1-095	29	Male	Miner	0	0	0	0	0	0	1	0		No
BrongAhafo	Asutifi North	KENYASI No. 1	2017-05-17	K1-096	43	Male	Sales and service	0	0	0	0	0	0	1	0		No
BrongAhafo	Asutifi North	KENYASI No. 1	2017-05-17	K1-097	52	Male	Miner	1	0	0	0	0	0	2	1	Yes		MTB not detected	1
BrongAhafo	Asutifi North	KENYASI No. 1	2017-05-17	K1-098	28	Male	Miner	0	0	0	0	0	0	1	0		No
BrongAhafo	Asutifi North	KENYASI No. 1	2017-05-17	K1-099	24	Male	Miner	0	0	0	0	0	0	1	0		No
BrongAhafo	Asutifi North	KENYASI No. 1	2017-05-17	K1-100	30	Male	Miner	1	0	0	0	0	0	1	0		No
BrongAhafo	Asutifi North	KENYASI No. 1	2017-05-17	K1-101	35	Male	Miner	0	0	0	0	0	0	1	0		No
BrongAhafo	Asutifi North	KENYASI No. 1	2017-05-17	K1-102	35	Male	Miner	0	0	0	0	0	0	1	0		No
BrongAhafo	Asutifi North	KENYASI No. 1	2017-05-17	K1-103	30	Male	Miner	0	0	0	0	0	0	1	0		No
BrongAhafo	Asutifi North	KENYASI No. 1	2017-05-17	K1-104	42	Female	Sales and service	0	0	0	0	0	0	1	0		No
BrongAhafo	Asutifi North	KENYASI No. 1	2017-05-17	K1-105	37	Male	Miner	0	0	0	0	0	0	1	0		No
BrongAhafo	Asutifi North	KENYASI No. 1	2017-05-17	K1-106	44	Male	Miner	0	0	0	0	0	0	1	0		No
BrongAhafo	Asutifi North	KENYASI No. 1	2017-05-17	K1-107	45	Female	Sales and service	0	0	0	0	0	0	1	0		No
BrongAhafo	Asutifi North	KENYASI No. 1	2017-05-17	K1-108	47	Male	Miner	0	0	0	0	0	0	1	0		No
BrongAhafo	Asutifi North	KENYASI No. 1	2017-05-17	K1-109	25	Male	Miner	0	0	0	0	0	0	1	0	Yes
BrongAhafo	Asutifi North	KENYASI No. 1	2017-05-17	K1-110	35	Male	Miner	0	0	0	0	0	0	1	0		No
BrongAhafo	Asutifi North	KENYASI No. 1	2017-05-17	K1-111	33	Male	Miner	0	0	0	0	0	0	1	0		No
BrongAhafo	Asutifi North	KENYASI No. 1	2017-05-17	K1-112	38	Male	Miner	0	0	0	0	0	0	1	0		No
BrongAhafo	Asutifi North	KENYASI No. 1	2017-05-17	K1-113	34	Male	Miner	0	0	0	0	0	0	1	0		No
BrongAhafo	Asutifi North	KENYASI No. 1	2017-05-17	K1-114	35	Female	Sales and service	0	0	0	0	0	0	1	0		No
BrongAhafo	Asutifi North	KENYASI No. 1	2017-05-17	K1-115	25	Male	Miner	0	0	0	0	0	0	1	0		No
BrongAhafo	Asutifi North	KENYASI No. 1	2017-05-17	K1-116	25	Male	Miner	0	0	0	0	0	0	1	0		No
BrongAhafo	Asutifi North	KENYASI No. 1	2017-05-17	K1-117	29	Male	Professional	0	0	0	0	0	0	1	0		No
BrongAhafo	Asutifi North	KENYASI No. 1	2017-05-17	K1-118	26	Male	Agriculture	0	0	0	0	0	0	1	0		No
BrongAhafo	Asutifi North	KENYASI No. 1	2017-05-17	K1-119	28	Male	Miner	0	0	0	0	0	0	1	0		No
BrongAhafo	Asutifi North	KENYASI No. 1	2017-05-17	K1-120	29	Male	Sales and service	1	0	0	0	0	0	2	1	Yes		MTB not detected	1
BrongAhafo	Asutifi North	KENYASI No. 1	2017-05-17	K1-121	29	Male	Miner	0	0	0	0	0	0	1	0		No
BrongAhafo	Asutifi North	KENYASI No. 1	2017-05-17	K1-122	30	Female	Miner	0	0	0	0	0	0	1	0		No
BrongAhafo	Asutifi North	KENYASI No. 1	2017-05-17	K1-123	35	Male	Miner	1	0	0	0	0	0	2	1	Yes		MTB not detected	1
BrongAhafo	Asutifi North	KENYASI No. 1	2017-05-17	K1-124	18	Male	Manual labour	0	0	0	0	0	0	1	0		No
BrongAhafo	Asutifi North	KENYASI No. 1	2017-05-17	K1-125	25	Male	Sales and service	0	0	0	0	0	0	1	0		No
BrongAhafo	Asutifi North	KENYASI No. 1	2017-05-17	K1-126	45	Male	Miner	0	0	0	0	0	0	1	0		No
BrongAhafo	Asutifi North	KENYASI No. 1	2017-05-17	K1-127	36	Male	Miner	0	0	0	0	0	0	4			No
BrongAhafo	Asutifi North	KENYASI No. 1	2017-05-17	K1-128	28	Male	Miner	0	0	0	0	0	0	1	0		No
BrongAhafo	Asutifi North	KENYASI No. 1	2017-05-17	K1-129	21	Male	Miner	0	0	0	0	0	0	1	0		No
BrongAhafo	Asutifi North	KENYASI No. 1	2017-05-17	K1-130	40	Male	Miner	0	0	0	0	0	0	1	0		No
BrongAhafo	Asutifi North	KENYASI No. 1	2017-05-17	K1-131	32	Male	Agriculture	0	0	0	0	0	0	1	0		No
BrongAhafo	Asutifi North	KENYASI No. 1	2017-05-17	K1-132	20	Male	Unemployed	0	0	0	0	0	0	1	0		No
BrongAhafo	Asutifi North	KENYASI No. 1	2017-05-17	K1-133	45	Male	Sales and service	0	0	0	0	0	0	1	0		No
BrongAhafo	Asutifi North	KENYASI No. 1	2017-05-17	K1-134	24	Male	Miner	0	0	0	0	0	0	1	0		No
BrongAhafo	Asutifi North	KENYASI No. 1	2017-05-17	K1-135	47	Female	Sales and service	1	0	0	0	0	0	1	0	Yes		MTB not detected	1
BrongAhafo	Asutifi North	KENYASI No. 1	2017-05-17	K1-136	34	Male	Agriculture	0	0	0	0	0	0	1	0		No
BrongAhafo	Asutifi North	KENYASI No. 1	2017-05-17	K1-137	36	Male	Manual labour	0	0	0	0	0	0	1	0		No
BrongAhafo	Asutifi North	KENYASI No. 1	2017-05-17	K1-138	45	Female	Sales and service	0	0	0	0	0	0	1	0		No
BrongAhafo	Asutifi North	KENYASI No. 1	2017-05-17	K1-139	28	Male	Miner	1	0	1	0	0	0	2	1	Yes		MTB not detected	1
BrongAhafo	Asutifi North	KENYASI No. 1	2017-05-17	K1-140	49	Male	Sales and service	1	0	0	0	0	0	1	0		No
BrongAhafo	Asutifi North	KENYASI No. 1	2017-05-17	K1-141	38	Male	Miner	0	0	0	0	0	0	1	0		No
BrongAhafo	Asutifi North	KENYASI No. 1	2017-05-17	K1-142	30	Male	Miner	0	0	0	0	0	0	1	0		No
BrongAhafo	Asutifi North	KENYASI No. 1	2017-05-17	K1-143	37	Male	Sales and service	0	0	0	0	0	0	1	0		No
BrongAhafo	Asutifi North	KENYASI No. 1	2017-05-17	K1-144	30	Male	Miner	0	0	0	0	0	0	1	0		No
BrongAhafo	Asutifi North	KENYASI No. 1	2017-05-17	K1-145	29	Male	Miner	0	0	0	0	0	0	1	0		No
BrongAhafo	Asutifi North	KENYASI No. 1	2017-05-17	K1-146	48	Male	Miner	0	0	0	0	0	0	1	0		No
BrongAhafo	Asutifi North	KENYASI No. 1	2017-05-17	K1-147	20	Female	Sales and service	0	0	1	0	0	0	1	0		No
BrongAhafo	Asutifi North	KENYASI No. 1	2017-05-17	K1-148	25	Male	Miner	0	0	0	0	0	0	1	0		No
BrongAhafo	Asutifi North	KENYASI No. 1	2017-05-17	K1-149	27	Male	Miner	0	0	0	0	0	0	1	0		No
BrongAhafo	Asutifi North	KENYASI No. 1	2017-05-17	K1-150	34	Male	Miner	0	0	0	0	0	0	1	0		No
BrongAhafo	Asutifi North	KENYASI No. 1	2017-05-17	K1-151	45	Female	Sales and service	0	0	0	0	0	0	1	0		No
BrongAhafo	Asutifi North	KENYASI No. 1	2017-05-17	K1-152	37	Male	Miner	0	0	0	0	0	0	1	0		No
BrongAhafo	Asutifi North	KENYASI No. 1	2017-05-17	K1-153	43	Male	Miner	0	0	0	0	0	0	1	0		No
BrongAhafo	Asutifi North	KENYASI No. 1	2017-05-17	K1-154	32	Male	Miner	0	0	1	0	0	0	1	0		No
BrongAhafo	Asutifi North	KENYASI No. 1	2017-05-17	K1-155	33	Male	Miner	1	0	0	0	0	0	2	1	Yes		MTB not detected	1
BrongAhafo	Asutifi North	KENYASI No. 1	2017-05-17	K1-156	27	Female	Miner	0	0	0	0	0	0	1	0		No
BrongAhafo	Asutifi North	KENYASI No. 1	2017-05-17	K1-157	27	Female	Sales and service	0	0	0	0	0	0	1	0		No
BrongAhafo	Asutifi North	KENYASI No. 1	2017-05-17	K1-158	31	Male		0	0	0	0	0	0	1	0		No
BrongAhafo	Asutifi North	KENYASI No. 1	2017-05-17	K1-159	49	Male	Miner	1	0	0	0	0	0	2	1	Yes		MTB not detected	1
BrongAhafo	Asutifi North	KENYASI No. 1	2017-05-17	K1-160	27	Male	Miner	0	0	0	0	0	0	1	0		No
BrongAhafo	Asutifi North	KENYASI No. 1	2017-05-17	K1-161	39	Male	Miner	0	0	0	0	0	0	1	0		No
BrongAhafo	Asutifi North	KENYASI No. 1	2017-05-17	K1-162	24	Male	Manual labour	0	0	0	0	0	0	1	0		No
BrongAhafo	Asutifi North	KENYASI No. 1	2017-05-17	K1-163	31	Female	Unemployed	0	0	0	0	0	0	1	0		No
BrongAhafo	Asutifi North	KENYASI No. 1	2017-05-17	K1-164	37	Male	Miner	0	0	0	0	0	0	1	0		No
BrongAhafo	Asutifi North	KENYASI No. 1	2017-05-17	K1-165	31	Male	Miner	0	0	0	0	0	0	4			No
BrongAhafo	Asutifi North	KENYASI No. 1	2017-05-17	K1-166	32	Male	Miner	0	0	0	0	0	0	1	0		No
BrongAhafo	Asutifi North	KENYASI No. 1	2017-05-17	K1-167	26	Male	Miner	0	0	0	0	0	0	1	0		No
BrongAhafo	Asutifi North	KENYASI No. 1	2017-05-17	K1-168	22	Male	Miner	0	0	0	0	0	0	1	0		No
BrongAhafo	Asutifi North	KENYASI No. 1	2017-05-17	K1-169	18	Male	Miner	0	0	0	0	0	0	1	0		No
BrongAhafo	Asutifi North	KENYASI No. 1	2017-05-17	K1-170	42	Male	Miner	0	0	0	0	0	0	1	0		No
BrongAhafo	Asutifi North	KENYASI No. 1	2017-05-17	K1-171	26	Male	Sales and service	0	0	0	0	0	0	1	0		No
BrongAhafo	Asutifi North	KENYASI No. 1	2017-05-17	K1-172	22	Male	Miner	0	0	0	0	0	0	1	0		No
BrongAhafo	Asutifi North	KENYASI No. 1	2017-05-17	K1-173	25	Male	Miner	0	0	0	0	0	0	4
BrongAhafo	Asutifi North	KENYASI No. 1	2017-05-17	K1-174	20	Male	Miner	0	0	0	0	0	0	1	0		No
BrongAhafo	Asutifi North	KENYASI No. 1	2017-05-17	K1-175	31	Female	Sales and service	0	0	0	0	0	0	1	0		No
BrongAhafo	Asutifi North	KENYASI No. 1	2017-05-17	K1-176	40	Female	Sales and service	0	0	0	0	0	0	1	0		No
BrongAhafo	Asutifi North	KENYASI No. 1	2017-05-17	K1-177	16	Male	Unemployed	0	0	0	0	0	0	1	0		No
BrongAhafo	Asutifi North	KENYASI No. 1	2017-05-17	K1-178	25	Male	Miner	0	0	0	0	0	0	1	0		No
BrongAhafo	Asutifi North	KENYASI No. 1	2017-05-17	K1-179	22	Male	Manual labour	0	0	0	0	0	0	1	0		No
BrongAhafo	Asutifi North	KENYASI No. 1	2017-05-17	K1-180	35	Female	Miner	0	0	0	0	0	0	1	0		No
BrongAhafo	Asutifi North	KENYASI No. 1	2017-05-17	K1-181	31	Male	Miner	0	0	0	0	0	0	1	0		No
BrongAhafo	Asutifi North	KENYASI No. 1	2017-05-17	K1-182	35	Male	Miner	0	0	0	0	0	0	1	0		No
BrongAhafo	Asutifi North	KENYASI No. 1	2017-05-17	K1-183	45	Male	Miner	0	0	1	0	0	0	3	0		No
BrongAhafo	Asutifi North	KENYASI No. 1	2017-05-17	K1-184	20	Female	Sales and service	0	0	0	0	0	0	1	0		No
BrongAhafo	Asutifi North	KENYASI No. 1	2017-05-17	K1-185	35	Female	Sales and service	0	0	0	0	0	0	1	0		No
BrongAhafo	Asutifi North	KENYASI No. 1	2017-05-17	K1-186	30	Male	Miner	0	0	0	0	0	0	1	0		No
BrongAhafo	Asutifi North	KENYASI No. 1	2017-05-17	K1-187	46	Male	Miner	0	0	0	0	0	0	1	0		No
BrongAhafo	Asutifi North	KENYASI No. 1	2017-05-17	K1-188	72	Female	Unemployed	0	0	0	0	0	0	1	0		No
BrongAhafo	Asutifi North	KENYASI No. 1	2017-05-17	K1-189	59	Male	Manual labour	0	0	0	0	0	0	1	0		No
BrongAhafo	Asutifi North	KENYASI No. 1	2017-05-17	K1-190	43	Male	Miner	0	0	0	0	0	0	1	0		No
BrongAhafo	Asutifi North	KENYASI No. 1	2017-05-17	K1-191	34	Male	Miner	0	0	0	0	0	0	1	0		No
BrongAhafo	Asutifi North	KENYASI No. 1	2017-05-17	K1-192	37	Male	Miner	0	0	0	0	0	0	1	0		No
BrongAhafo	Asutifi North	KENYASI No. 1	2017-05-17	K1-193	42	Male	Miner	0	0	0	0	0	0	1	0		No
BrongAhafo	Asutifi North	KENYASI No. 1	2017-05-17	K1-194	30	Male	Miner	0	0	0	0	0	0	1	0		No
BrongAhafo	Asutifi North	Amomaso	2017-05-16	AMO001	57	Male	Agriculture	0	0	0	0	0	0	1	0		No
BrongAhafo	Asutifi North	Amomaso	2017-05-16	AMO002	35	Male	Agriculture	0	0	0	0	0	0	1	0		No
BrongAhafo	Asutifi North	Amomaso	2017-05-16	AMO003	70	Male	Agriculture	0	0	0	0	0	0	1	0		No
BrongAhafo	Asutifi North	Amomaso	2017-05-16	AMO004	28	Male	Agriculture	0	0	0	0	0	0	1	0		No
BrongAhafo	Asutifi North	Amomaso	2017-05-16	AMO005	60	Male	Agriculture	1	0	0	0	0	0	1	0		No
BrongAhafo	Asutifi North	Amomaso	2017-05-16	AMO006	38	Male	Agriculture	0	0	0	0	0	0	1	0		No
BrongAhafo	Asutifi North	Amomaso	2017-05-16	AMO007	67	Male	Agriculture	0	0	0	0	0	0	1	0		No
BrongAhafo	Asutifi North	Amomaso	2017-05-16	AMO008	58	Male	Agriculture	0	0	0	0	0	0	1	0		No
BrongAhafo	Asutifi North	Amomaso	2017-05-16	AMO009	52	Male	Professional	0	0	0	0	0	0	1	0		No
BrongAhafo	Asutifi North	Amomaso	2017-05-16	AMO010	65	Female	Agriculture	0	0	0	0	0	0	1	0		No
BrongAhafo	Asutifi North	Amomaso	2017-05-16	AMO011	35	Female	Agriculture	0	0	0	0	0	0	1	0		No
BrongAhafo	Asutifi North	Amomaso	2017-05-16	AMO012	67	Female	Agriculture	0	0	0	0	0	0	1	0		No
BrongAhafo	Asutifi North	Amomaso	2017-05-16	AMO013	65	Male	Agriculture	0	0	1	0	0	0	3	0		No
BrongAhafo	Asutifi North	Amomaso	2017-05-16	AMO014	86	Male	Agriculture	0	0	0	0	0	0	1	0		No
BrongAhafo	Asutifi North	Amomaso	2017-05-16	AMO015	31	Male	Agriculture	0	0	0	0	0	0	1	0		No
BrongAhafo	Asutifi North	Amomaso	2017-05-16	AMO016	61	Female	Agriculture	0	0	1	0	0	0	1	0		No
BrongAhafo	Asutifi North	Amomaso	2017-05-16	AMO017	36	Female	Agriculture	0	0	0	0	0	0	1	0		No
BrongAhafo	Asutifi North	Amomaso	2017-05-16	AMO018	29	Male	Professional	0	0	0	0	0	0	1	0		No
BrongAhafo	Asutifi North	Amomaso	2017-05-16	AMO019	31	Male	Agriculture	0	0	0	0	0	0	1	0		No
BrongAhafo	Asutifi North	Amomaso	2017-05-16	AMO020	38	Male	Professional	0	0	0	0	0	0	1	0		No
BrongAhafo	Asutifi North	Amomaso	2017-05-16	AMO021	57	Male	Professional	0	0	0	0	0	0	1	0		No
BrongAhafo	Asutifi North	Amomaso	2017-05-16	AMO022	29	Male	Unemployed	1	0	0	0	0	0	1	0	Yes		MTB not detected	1
BrongAhafo	Asutifi North	Amomaso	2017-05-16	AMO023	42	Male	Agriculture	0	0	0	0	0	0	1	0		No
BrongAhafo	Asutifi North	Amomaso	2017-05-16	AMO024	27	Male	Agriculture	0	0	1	0	0	0	1	0		No
BrongAhafo	Asutifi North	Amomaso	2017-05-16	AMO025	40	Male	Agriculture	0	0	0	0	0	0	1	0		No
BrongAhafo	Asutifi North	Amomaso	2017-05-16	AMO026	28	Male	Agriculture	0	0	0	0	0	0	1	0		No
BrongAhafo	Asutifi North	Amomaso	2017-05-16	AMO027	60	Male	Agriculture	0	0	0	0	0	0	1	0		No
BrongAhafo	Asutifi North	Amomaso	2017-05-16	AMO028	54	Female	Agriculture	0	0	0	0	0	0	1	0		No
BrongAhafo	Asutifi North	Amomaso	2017-05-16	AMO029	35	Male	Agriculture	0	0	0	0	0	0	1	0		No
BrongAhafo	Asutifi North	Amomaso	2017-05-16	AMO030	45	Male	Agriculture	0	0	0	0	0	0	1	0		No
BrongAhafo	Asutifi North	Amomaso	2017-05-16	AMO031	38	Female	Agriculture	0	0	1	0	0	0	1	0		No
BrongAhafo	Asutifi North	Amomaso	2017-05-16	AMO032	61	Female	Agriculture	0	0	0	0	0	0	1	0		No
BrongAhafo	Asutifi North	Amomaso	2017-05-16	AMO033	47	Female	Agriculture	0	0	0	0	0	0	1	0		No
BrongAhafo	Asutifi North	Amomaso	2017-05-16	AMO034	30	Male	Agriculture	0	0	0	0	0	0	1	0		No
BrongAhafo	Asutifi North	Amomaso	2017-05-16	AMO035	30	Female	Agriculture	0	0	0	0	0	0	1	0		No
BrongAhafo	Asutifi North	Amomaso	2017-05-16	AMO036	43	Female	Sales and service	0	0	0	0	0	0	1	0		No
BrongAhafo	Asutifi North	Amomaso	2017-05-16	AMO037	41	Female	Sales and service	0	0	0	0	0	0	1	0		No
BrongAhafo	Asutifi North	Amomaso	2017-05-16	AMO038	22	Female	Sales and service	0	0	0	0	0	0	1	0		No
BrongAhafo	Asutifi North	Amomaso	2017-05-16	AMO039	31	Male	Agriculture	0	0	0	0	0	0	1	0		No
BrongAhafo	Asutifi North	Amomaso	2017-05-16	AMO040	26	Male	Agriculture	0	0	0	0	0	0	1	0		No
BrongAhafo	Asutifi North	Amomaso	2017-05-16	AMO041	61	Male	Agriculture	0	0	0	0	0	0	1	0		No
BrongAhafo	Asutifi North	Amomaso	2017-05-16	AMO042	28	Female	Agriculture	0	0	0	0	0	0	1	0		No
BrongAhafo	Asutifi North	Amomaso	2017-05-16	AMO043	62	Male	Agriculture	0	0	0	0	0	0	1	0		No
BrongAhafo	Asutifi North	Amomaso	2017-05-16	AMO044	40	Female	Agriculture	1	0	1	0	0	0	1	0	Yes		MTB not detected	1
BrongAhafo	Asutifi North	Amomaso	2017-05-16	AMO045	60	Male	Agriculture	0	0	0	0	0	0	1	0		No
BrongAhafo	Asutifi North	Amomaso	2017-05-16	AMO046	25	Male	Unemployed	0	0	0	0	0	0	1	0		No
BrongAhafo	Asutifi North	Amomaso	2017-05-16	AMO047	35	Female	Sales and service	0	0	0	0	0	0	1	0		No
BrongAhafo	Asutifi North	Amomaso	2017-05-16	AMO048	35	Male	Manual labour	0	0	0	0	0	0	1	0		No
BrongAhafo	Asutifi North	Amomaso	2017-05-16	AMO049	30	Male	Agriculture	0	0	0	0	0	0	1	0		No
BrongAhafo	Asutifi North	Amomaso	2017-05-16	AMO050	18	Male	Agriculture	0	0	0	0	0	0	1	0		No
BrongAhafo	Asutifi North	Amomaso	2017-05-16	AMO051	60	Male	Agriculture	0	0	0	0	0	0	1	0		No
BrongAhafo	Asutifi North	Amomaso	2017-05-16	AMO052	26	Female	Sales and service	0	0	0	0	0	0	1	0		No
BrongAhafo	Asutifi North	Amomaso	2017-05-16	AMO053	34	Male	Agriculture	0	0	0	0	0	0	1	0		No
BrongAhafo	Asutifi North	Amomaso	2017-05-16	AMO054	25	Female	Agriculture	1	0	0	0	0	0	1	0		No
BrongAhafo	Asutifi North	Amomaso	2017-05-16	AMO055	58	Female	Agriculture	0	0	0	0	0	0	1	0		No
BrongAhafo	Asutifi North	Amomaso	2017-05-16	AMO056	60	Female	Agriculture	0	0	0	0	0	0	1	0		No
BrongAhafo	Asutifi North	Amomaso	2017-05-16	AMO057	29	Male	Agriculture	0	0	0	0	0	0	1	0		No
BrongAhafo	Asutifi North	Amomaso	2017-05-16	AMO058	43	Male	Agriculture	0	0	0	0	0	0	1	0		No
BrongAhafo	Asutifi North	Amomaso	2017-05-16	AMO059	37	Female	Agriculture	0	0	1	0	0	0	1	0		No
BrongAhafo	Asutifi North	Amomaso	2017-05-16	AMO060	67	Male	Agriculture	0	0	1	0	0	0	1	0		No
BrongAhafo	Asutifi North	Amomaso	2017-05-16	AMO061	48	Female	Agriculture	0	0	0	0	0	0	1	0		No
BrongAhafo	Asutifi North	Amomaso	2017-05-16	AMO062	37	Male	Agriculture	0	0	0	0	0	0	1	0		No
BrongAhafo	Asutifi North	Amomaso	2017-05-16	AMO063	60	Female	Agriculture	0	0	0	0	0	0	1	0		No
BrongAhafo	Asutifi North	Amomaso	2017-05-16	AMO064	52	Female	Agriculture	0	0	0	0	0	0	1	0		No
BrongAhafo	Asutifi North	Amomaso	2017-05-16	AMO065	70	Male	Agriculture	0	0	0	0	0	0	1	0		No
BrongAhafo	Asutifi North	Amomaso	2017-05-16	AMO066	58	Male	Agriculture	0	0	0	0	0	0	1	0		No
BrongAhafo	Asutifi North	Amomaso	2017-05-16	AMO067	29	Female	Sales and service	0	0	0	0	0	0	1	0		No
BrongAhafo	Asutifi North	Amomaso	2017-05-16	AMO068	44	Female	Sales and service	0	0	0	0	0	0	1	0		No
BrongAhafo	Asutifi North	Amomaso	2017-05-16	AMO069	34	Female	Agriculture	0	0	0	0	0	0	1	0		No
BrongAhafo	Asutifi North	Amomaso	2017-05-16	AMO070	37	Female	Agriculture	0	0	0	0	0	0	1	0		No
BrongAhafo	Asutifi North	Amomaso	2017-05-16	AMO071	52	Male	Agriculture	0	0	0	0	0	0	1	0		No
BrongAhafo	Asutifi North	Amomaso	2017-05-16	AMO072	28	Male	Agriculture	0	0	0	0	0	0	1	0		No
BrongAhafo	Asutifi North	Amomaso	2017-05-16	AMO073	32	Male	Agriculture	0	0	0	0	0	0	1	0		No
BrongAhafo	Asutifi North	Amomaso	2017-05-16	AMO074	45	Male	Agriculture	1	0	0	0	0	0	2	1	Yes		MTB not detected	1
BrongAhafo	Asutifi North	Amomaso	2017-05-16	AMO075	34	Male	Agriculture	0	0	0	0	0	0	1	0		No
BrongAhafo	Asutifi North	Amomaso	2017-05-16	AMO076	58	Male	Agriculture	0	0	0	0	0	0	1	0		No
BrongAhafo	Asutifi North	Amomaso	2017-05-16	AMO077	75	Male	Agriculture	0	0	0	0	0	0	1	0		No
BrongAhafo	Asutifi North	Amomaso	2017-05-16	AMO078	72	Male	Agriculture	0	0	0	0	0	0	1	0		No
BrongAhafo	Asutifi North	Amomaso	2017-05-16	AMO079	56	Male	Agriculture	0	0	0	0	0	0	1	0		No
BrongAhafo	Asutifi North	Amomaso	2017-05-16	AMO080	33	Male	Professional	0	0	0	0	0	0	1	0		No
BrongAhafo	Asutifi North	Amomaso	2017-05-16	AMO081	40	Male	Agriculture	0	0	0	0	0	0	1	0		No
BrongAhafo	Asutifi North	Amomaso	2017-05-16	AMO082	28	Female	Agriculture	0	0	0	0	0	0	1	0		No
BrongAhafo	Asutifi North	Amomaso	2017-05-16	AMO083	22	Female	Agriculture	0	0	0	0	0	0	1	0		No
BrongAhafo	Asutifi North	Amomaso	2017-05-16	AMO084	50	Female	Agriculture	0	0	0	0	0	0	1	0		No
BrongAhafo	Asutifi North	Amomaso	2017-05-16	AMO085	32	Female	Agriculture	0	0	0	0	0	0	1	0		No
BrongAhafo	Asutifi North	Amomaso	2017-05-16	AMO086	42	Male	Agriculture	0	0	0	0	0	0	1	0		No
BrongAhafo	Asutifi North	Amomaso	2017-05-16	AMO087	29	Female	Agriculture	0	0	0	0	0	0	1	0		No
BrongAhafo	Asutifi North	Amomaso	2017-05-16	AMO088	53	Female	Agriculture	0	0	0	0	0	0	1	0		No
BrongAhafo	Asutifi North	Amomaso	2017-05-16	AMO089	50	Male	Agriculture	0	0	0	0	0	0	1	0		No
BrongAhafo	Asutifi North	Amomaso	2017-05-16	AMO090	24	Female	Agriculture	0	0	0	0	0	0	1	0		No
BrongAhafo	Asutifi North	Amomaso	2017-05-16	AMO091	47	Female	Agriculture	0	0	0	0	0	0	1	0		No
BrongAhafo	Asutifi North	Amomaso	2017-05-16	AMO092	48	Female	Agriculture	0	0	0	0	0	0	1	0		No
BrongAhafo	Asutifi North	Amomaso	2017-05-16	AMO093	46	Female	Agriculture	0	0	0	0	0	0	1	0		No
BrongAhafo	Asutifi North	Amomaso	2017-05-16	AMO094	56	Female	Agriculture	0	0	0	0	0	0	1	0		No
BrongAhafo	Asutifi North	Amomaso	2017-05-16	AMO095	40	Male	Professional	0	0	0	0	0	0	1	0		No
BrongAhafo	Asutifi North	Amomaso	2017-05-16	AMO096	29	Male	Professional	0	0	0	0	0	0	1	0		No
BrongAhafo	Asutifi North	Amomaso	2017-05-16	AMO097	42	Male	Agriculture	0	0	0	0	0	0	1	0		No
BrongAhafo	Asutifi North	Amomaso	2017-05-16	AMO098	47	Female	Agriculture	0	0	0	0	0	0	1	0		No
BrongAhafo	Asutifi North	Amomaso	2017-05-16	AMO099	20	Female	Sales and service	0	0	0	0	0	0	1	0		No
BrongAhafo	Asutifi North	Amomaso	2017-05-16	AMO100	41	Female	Agriculture	0	0	0	0	0	0	1	0		No
BrongAhafo	Asutifi North	Amomaso	2017-05-16	AMO101	24	Male	Agriculture	0	0	0	0	0	0	1	0		No
BrongAhafo	Asutifi North	Amomaso	2017-05-16	AMO102	40	Female	Sales and service	0	0	0	0	0	0	1	0		No
BrongAhafo	Asutifi North	Amomaso	2017-05-16	AMO103	51	Female	Agriculture	0	0	0	0	0	0	1	0		No
BrongAhafo	Asutifi North	Amomaso	2017-05-16	AMO104	31	Female	Professional	0	0	0	0	0	0	1	0		No
BrongAhafo	Asutifi North	Amomaso	2017-05-16	AMO105	25	Female	Professional	1	0	0	0	0	0	1	0		No
BrongAhafo	Asutifi North	Amomaso	2017-05-16	AMO106	40	Male	Agriculture	0	0	0	0	0	0	1	0		No
BrongAhafo	Asutifi North	Amomaso	2017-05-16	AMO107	28	Female	Agriculture	0	0	0	0	0	0	1	0		No
BrongAhafo	Asutifi North	Amomaso	2017-05-16	AMO108	57	Male	Agriculture	0	0	0	0	0	0	1	0		No
BrongAhafo	Asutifi North	Amomaso	2017-05-16	AMO109	64	Male	Agriculture	0	0	1	0	0	0	1	0		No
BrongAhafo	Asutifi North	Amomaso	2017-05-16	AMO110	54	Male	Agriculture	0	0	0	0	0	0	1	0		No
BrongAhafo	Asutifi North	Amomaso	2017-05-16	AMO111	39	Female	Agriculture	0	0	0	0	0	0	1	0		No
BrongAhafo	Asutifi North	Amomaso	2017-05-16	AMO112	22	Female	Agriculture	0	0	0	0	0	0	1	0		No
BrongAhafo	Asutifi North	Amomaso	2017-05-16	AMO113	34	Female	Sales and service	0	0	0	0	0	0	1	0		No
BrongAhafo	Asutifi North	Amomaso	2017-05-16	AMO114	59	Female	Agriculture	0	0	0	0	0	0	1	0		No
BrongAhafo	Asutifi North	Amomaso	2017-05-16	AMO115	59	Female	Agriculture	0	0	0	0	0	0	1	0		No
BrongAhafo	Asutifi North	Amomaso	2017-05-16	AMO116	45	Female	Agriculture	0	0	0	0	0	0	1	0		No
BrongAhafo	Asutifi North	Amomaso	2017-05-16	AMO117	24	Female	Unemployed	0	0	0	0	0	0	1	0		No
BrongAhafo	Asutifi North	Amomaso	2017-05-16	AMO118	49	Female	Agriculture	0	0	0	0	0	0	1	0		No
BrongAhafo	Asutifi North	Amomaso	2017-05-16	AMO119	53	Male	Agriculture	0	0	0	0	0	0	1	0		No
BrongAhafo	Asutifi North	Amomaso	2017-05-16	AMO120	46	Female	Agriculture	0	0	0	0	0	0	1	0		No
BrongAhafo	Asutifi North	Amomaso	2017-05-16	AMO121	30	Female	Agriculture	0	0	0	0	0	0	1	0		No
BrongAhafo	Asutifi North	Amomaso	2017-05-16	AMO122	35	Male	Agriculture	0	0	0	0	0	0	1	0		No
BrongAhafo	Asutifi North	Amomaso	2017-05-16	AMO123	25	Female	Agriculture	0	0	0	0	0	0	1	0		No
BrongAhafo	Asutifi North	Amomaso	2017-05-16	AMO124	28	Male	Agriculture	0	0	0	0	0	0	1	0		No
BrongAhafo	Asutifi North	Amomaso	2017-05-16	AMO125	80	Female	Agriculture	0	0	0	0	0	0	1	0		No
BrongAhafo	Asutifi North	Amomaso	2017-05-16	AMO126	35	Female	Agriculture	0	0	0	0	0	0	1	0		No
BrongAhafo	Asutifi North	Amomaso	2017-05-16	AMO127	36	Male	Agriculture	0	0	0	0	0	0	1	0		No
BrongAhafo	Asutifi North	Amomaso	2017-05-16	AMO128	54	Male	Agriculture	0	0	0	0	0	0	1	0		No
BrongAhafo	Asutifi North	Amomaso	2017-05-16	AMO129	40	Female	Agriculture	0	0	0	0	0	0	1	0		No
BrongAhafo	Asutifi North	Amomaso	2017-05-16	AMO130	71	Female	Agriculture	1	0	0	0	0	0	3	0		No
BrongAhafo	Asutifi North	Amomaso	2017-05-16	AMO131	55	Male	Agriculture	1	0	0	0	0	0	1	0	Yes
BrongAhafo	Asutifi North	Gyedu	2017-05-15	GYE001	80	Female	Agriculture	0	0	0	0	0	0	1	0		No
BrongAhafo	Asutifi North	Gyedu	2017-05-15	GYE002	65	Female	Agriculture	0	0	0	0	0	0	1	0		No
BrongAhafo	Asutifi North	Gyedu	2017-05-15	GYE003	28	Male	Professional	0	0	0	0	0	0	1	0		No
BrongAhafo	Asutifi North	Gyedu	2017-05-15	GYE004	78	Male	Agriculture	0	0	0	0	0	0	1	0		No
BrongAhafo	Asutifi North	Gyedu	2017-05-15	GYE005	66	Male	Agriculture	0	0	0	0	0	0	3	0		No
BrongAhafo	Asutifi North	Gyedu	2017-05-15	GYE006	67	Female	Agriculture	0	0	0	0	0	0	1	0		No
BrongAhafo	Asutifi North	Gyedu	2017-05-15	GYE007	68	Female	Agriculture	0	0	0	0	0	0	1	0		No
BrongAhafo	Asutifi North	Gyedu	2017-05-15	GYE008	65	Male	Agriculture	0	0	0	0	0	0	1	0		No
BrongAhafo	Asutifi North	Gyedu	2017-05-15	GYE009	72	Female	Unemployed	0	0	0	0	0	0	1	0		No
BrongAhafo	Asutifi North	Gyedu	2017-05-15	GYE010	26	Female	Unemployed	0	0	0	0	0	0	1	0		No
BrongAhafo	Asutifi North	Gyedu	2017-05-15	GYE011	51	Female	Agriculture	0	0	0	0	0	0	1	0		No
BrongAhafo	Asutifi North	Gyedu	2017-05-15	GYE012	38	Female	Agriculture	0	0	0	0	0	0	1	0		No
BrongAhafo	Asutifi North	Gyedu	2017-05-15	GYE013	54	Female	Agriculture	1	0	0	0	0	0	1	0		No
BrongAhafo	Asutifi North	Gyedu	2017-05-15	GYE014	30	Female	Unemployed	0	0	0	0	0	0	1	0		No
BrongAhafo	Asutifi North	Gyedu	2017-05-15	GYE015	65	Female	Agriculture	0	0	1	0	0	0	1	0	Yes
BrongAhafo	Asutifi North	Gyedu	2017-05-15	GYE016	35	Female	Manual labour	1	0	0	0	0	0	1	0	Yes
BrongAhafo	Asutifi North	Gyedu	2017-05-15	GYE017	22	Female	Manual labour	0	0	0	0	0	0	1	0		No
BrongAhafo	Asutifi North	Gyedu	2017-05-15	GYE018	34	Female	Manual labour	0	0	0	0	0	0	1	0		No
BrongAhafo	Asutifi North	Gyedu	2017-05-15	GYE019	37	Female	Manual labour	0	0	0	0	0	0	1	0		No
BrongAhafo	Asutifi North	Gyedu	2017-05-15	GYE020	37	Female	Unemployed	1	0	0	0	0	0	1	0		No
BrongAhafo	Asutifi North	Gyedu	2017-05-15	GYE022	42	Female	Sales and service	1	1	0	1	0	1	1	0	Yes
BrongAhafo	Asutifi North	Gyedu	2017-05-15	GYE023	41	Male	Miner	1	0	0	0	0	0	1	0		No
BrongAhafo	Asutifi North	Gyedu	2017-05-15	GYE024	39	Male	Agriculture	0	0	0	0	0	0	1	0		No
BrongAhafo	Asutifi North	Gyedu	2017-05-15	GYE025	59	Female	Agriculture	1	0	0	0	0	0	1	0		No
BrongAhafo	Asutifi North	Gyedu	2017-05-15	GYE026	48	Female	Agriculture	0	0	0	0	0	0	1	0		No
BrongAhafo	Asutifi North	Gyedu	2017-05-15	GYE027	40	Female	Agriculture	0	0	1	0	0	0	1	0		No
BrongAhafo	Asutifi North	Gyedu	2017-05-15	GYE028	43	Female	Agriculture	0	0	0	0	0	0	1	0		No
BrongAhafo	Asutifi North	Gyedu	2017-05-15	GYE029	28	Female	Professional	0	0	0	0	0	0	1	0		No
BrongAhafo	Asutifi North	Gyedu	2017-05-15	GYE030	31	Female	Professional	0	0	0	0	0	0	1	0		No
BrongAhafo	Asutifi North	Gyedu	2017-05-15	GYE031	21	Female	Professional	0	0	0	0	0	0	1	0		No
BrongAhafo	Asutifi North	Gyedu	2017-05-15	GYE032	46	Male	Professional	1	1	0	0	1	0	1	0	Yes		MTB not detected	1
BrongAhafo	Asutifi North	Gyedu	2017-05-15	GYE033	41	Female	Sales and service	0	0	0	0	0	0	1	0		No
BrongAhafo	Asutifi North	Gyedu	2017-05-15	GYE034	57	Male	Agriculture	0	0	0	0	0	0	1	0		No
BrongAhafo	Asutifi North	Gyedu	2017-05-15	GYE035	55	Male	Agriculture	0	0	0	0	0	0	1	0		No
BrongAhafo	Asutifi North	Gyedu	2017-05-15	GYE036	86	Male	Agriculture	0	0	0	0	0	0	3	0		No
BrongAhafo	Asutifi North	Gyedu	2017-05-15	GYE037	19	Female	Unemployed	0	0	0	0	0	0	1	0		No
BrongAhafo	Asutifi North	Gyedu	2017-05-15	GYE038	23	Female	Agriculture	0	0	0	0	0	0	1	0		No
BrongAhafo	Asutifi North	Gyedu	2017-05-15	GYE039	80	Female	Unemployed	1	0	1	0	0	0	1	0		No
BrongAhafo	Asutifi North	Gyedu	2017-05-15	GYE040	48	Male	Manual labour	1	1	1	1	1	1	2	1	Yes
BrongAhafo	Asutifi North	Gyedu	2017-05-15	GYE041	51	Female	Agriculture	0	0	0	0	0	0	1	0		No
BrongAhafo	Asutifi North	Gyedu	2017-05-15	GYE042	60	Female	Sales and service	0	0	0	0	0	0	1	0		No
BrongAhafo	Asutifi North	Gyedu	2017-05-15	GYE043	30	Female	Agriculture	0	0	0	0	0	0	1	0		No
BrongAhafo	Asutifi North	Gyedu	2017-05-15	GYE044	35	Female	Agriculture	1	0	1	0	1	0	1	0	Yes
BrongAhafo	Asutifi North	Gyedu	2017-05-15	GYE045	64	Female	Agriculture	0	0	0	0	0	0	1	0		No
BrongAhafo	Asutifi North	Gyedu	2017-05-15	GYE046	32	Female	Agriculture	0	0	1	0	0	0	1	0		No
BrongAhafo	Asutifi North	Gyedu	2017-05-15	GYE047	30	Male	Manual labour	0	0	0	0	0	0	1	0		No
BrongAhafo	Asutifi North	Gyedu	2017-05-15	GYE048	37	Male	Manual labour	1	0	1	0	0	0	2	1	Yes		MTB not detected	1
BrongAhafo	Asutifi North	Gyedu	2017-05-15	GYE049	32	Female	Sales and service	0	0	0	0	0	0	1	0		No
BrongAhafo	Asutifi North	Gyedu	2017-05-15	GYE050	64	Female	Sales and service	0	0	0	0	0	0	1	0		No
BrongAhafo	Asutifi North	Gyedu	2017-05-15	GYE051	70	Female	Agriculture	0	0	0	0	0	0	1	0		No
BrongAhafo	Asutifi North	Gyedu	2017-05-15	GYE052	37	Female	Sales and service	0	0	0	0	0	0	1	0		No
BrongAhafo	Asutifi North	Gyedu	2017-05-15	GYE053	83	Male	Unemployed	0	0	0	0	0	0	1	0		No
BrongAhafo	Asutifi North	Gyedu	2017-05-15	GYE054	63	Male	Agriculture	0	0	0	0	0	0	1	0		No
BrongAhafo	Asutifi North	Gyedu	2017-05-15	GYE055	92	Male	Agriculture	0	0	1	0	0	0	1	0		No
BrongAhafo	Asutifi North	Gyedu	2017-05-15	GYE056	69	Male	Unemployed	0	0	0	0	0	0	1	0		No
BrongAhafo	Asutifi North	Gyedu	2017-05-15	GYE058	44	Male	Manual labour	0	0	1	0	0	0	1	0		No
BrongAhafo	Asutifi North	Gyedu	2017-05-15	GYE059	48	Female	Agriculture	0	0	0	0	0	0	1	0		No
BrongAhafo	Asutifi North	Gyedu	2017-05-15	GYE060	57	Male	Professional	0	0	1	0	0	0	1	0		No
BrongAhafo	Asutifi North	Gyedu	2017-05-15	GYE061	32	Female	Sales and service	0	0	1	0	0	0	1	0		No
BrongAhafo	Asutifi North	Gyedu	2017-05-15	GYE062	30	Male	Unemployed	0	0	0	0	0	0	1	0		No
BrongAhafo	Asutifi North	Gyedu	2017-05-15	GYE063	28	Male	Unemployed	0	0	0	0	0	0	1	0		No
BrongAhafo	Asutifi North	Gyedu	2017-05-15	GYE064	30	Male	Sales and service	1	0	0	0	0	0	1	0		No
BrongAhafo	Asutifi North	Gyedu	2017-05-15	GYE065	16	Male	Unemployed	1	0	1	0	0	0	1	0		No
BrongAhafo	Asutifi North	Gyedu	2017-05-15	GYE066	24	Female	Sales and service	0	0	0	0	0	0	1	0		No
BrongAhafo	Asutifi North	Gyedu	2017-05-15	GYE067	31	Female	Agriculture	1	1	1	0	0	0	1	0	Yes
BrongAhafo	Asutifi North	Gyedu	2017-05-15	GYE068	25	Male	Unemployed	0	0	0	0	0	0	1	0		No
BrongAhafo	Asutifi North	Gyedu	2017-05-15	GYE069	63	Male	Agriculture	1	1	1	0	0	0	1	0	Yes
BrongAhafo	Asutifi North	Gyedu	2017-05-15	GYE070	35	Female	Sales and service	0	0	0	0	0	0	1	0		No
BrongAhafo	Asutifi North	Gyedu	2017-05-15	GYE071	26	Female	Agriculture	0	0	0	0	0	0	1	0		No
BrongAhafo	Asutifi North	Gyedu	2017-05-15	GYE072	72	Female	Sales and service	0	0	0	0	0	0	1	0		No
BrongAhafo	Asutifi North	Gyedu	2017-05-15	GYE073	56	Female	Sales and service	0	0	0	0	0	0	1	0		No
BrongAhafo	Asutifi North	Gyedu	2017-05-15	GYE074	28	Male	Unemployed	0	0	0	0	0	0	1	0		No
BrongAhafo	Asutifi North	Gyedu	2017-05-15	GYE075	26	Female	Agriculture	0	0	0	0	0	0	1	0		No
BrongAhafo	Asutifi North	Gyedu	2017-05-15	GYE076	36	Male	Manual labour	0	0	0	0	0	0	1	0		No
BrongAhafo	Asutifi North	Gyedu	2017-05-15	GYE077	64	Female	Agriculture	0	0	0	0	0	0	1	0		No
BrongAhafo	Asutifi North	Gyedu	2017-05-15	GYE078	62	Female	Agriculture	0	0	0	0	0	0	1	0		No
BrongAhafo	Asutifi North	Gyedu	2017-05-15	GYE079	43	Female	Agriculture	0	0	0	0	0	0	1	0		No
BrongAhafo	Asutifi North	Gyedu	2017-05-15	GYE080	80	Female	Unemployed	0	0	0	0	0	0	1	0		No
BrongAhafo	Asutifi North	Gyedu	2017-05-15	GYE081	25	Male	Manual labour	0	0	0	0	0	0	1	0		No
BrongAhafo	Asutifi North	Gyedu	2017-05-15	GYE083	62	Female	Agriculture	0	0	0	0	0	0	1	0		No
BrongAhafo	Asutifi North	Gyedu	2017-05-15	GYE084	75	Male	Agriculture	0	0	1	0	0	0	1	0		No
BrongAhafo	Asutifi North	Gyedu	2017-05-15	GYE085	43	Female	Agriculture	0	0	0	0	0	0	1	0		No
BrongAhafo	Asutifi North	Gyedu	2017-05-15	GYE086	67	Female	Agriculture	0	0	1	0	0	1	1	0		No
BrongAhafo	Asutifi North	Gyedu	2017-05-15	GYE087	64	Female	Agriculture	0	0	0	0	0	0	1	0		No
BrongAhafo	Asutifi North	Gyedu	2017-05-15	GYE088	25	Male	Manual labour	1	0	1	0	0	0	1	0		No
BrongAhafo	Asutifi North	Gyedu	2017-05-15	GYE089	67	Male	Agriculture	0	0	0	0	0	0	1	0		No
BrongAhafo	Asutifi North	Gyedu	2017-05-15	GYE090	31	Male	Manual labour	0	0	0	0	0	0	1	0		No
BrongAhafo	Asutifi North	Gyedu	2017-05-15	GYE091	54	Female	Sales and service	0	0	0	0	0	0	1	0		No
BrongAhafo	Asutifi North	Gyedu	2017-05-15	GYE092	27	Female	Sales and service	0	0	0	0	0	1	1	0		No
BrongAhafo	Asutifi North	Gyedu	2017-05-15	GYE093	40	Female	Unemployed	0	0	0	0	0	0	1	0		No
BrongAhafo	Asutifi North	Gyedu	2017-05-15	GYE094	29	Female	Sales and service	0	0	1	0	0	0	1	0		No
BrongAhafo	Asutifi North	Gyedu	2017-05-15	GYE095	73	Male	Unemployed	0	0	0	0	0	0	1	0		No
BrongAhafo	Asutifi North	Gyedu	2017-05-15	GYE096	29	Female	Professional	0	0	0	0	0	0	1	0		No
BrongAhafo	Asutifi North	Gyedu	2017-05-15	GYE097	27	Female	Sales and service	0	0	0	0	0	0	1	0		No
BrongAhafo	Asutifi North	Gyedu	2017-05-15	GYE098	43	Female	Sales and service	0	0	1	0	0	0	1	0		No
BrongAhafo	Asutifi North	Gyedu	2017-05-15	GYE099	39	Male	Sales and service	0	0	0	0	0	0	1	0		No
BrongAhafo	Asutifi North	Gyedu	2017-05-15	GYE100	23	Male	Agriculture	0	0	0	0	0	0	1	0		No
BrongAhafo	Asutifi North	Gyedu	2017-05-15	GYE101	85	Female	Unemployed	1	0	0	0	0	1	1	0		No
BrongAhafo	Asutifi North	Gyedu	2017-05-15	GYE102	66	Female	Agriculture	0	0	0	0	0	0	1	0		No
BrongAhafo	Asutifi North	Gyedu	2017-05-15	GYE103	60	Female	Agriculture	1	1	1	0	1	1	1	0	Yes		MTB not detected	1
BrongAhafo	Asutifi North	Gyedu	2017-05-15	GYE104	39	Male	Agriculture	0	0	1	0	0	0	1	0		No
BrongAhafo	Asutifi North	Gyedu	2017-05-15	GYE105	32	Female	Sales and service	0	0	0	0	0	0	1	0		No
BrongAhafo	Asutifi North	Gyedu	2017-05-15	GYE106	38	Female	Manual labour	0	0	0	0	0	0	1	0		No
BrongAhafo	Asutifi North	Gyedu	2017-05-15	GYE107	25	Male	Agriculture	0	0	0	0	0	0	1	0		No
BrongAhafo	Asutifi North	Gyedu	2017-05-15	GYE108	23	Male	Manual labour	0	0	0	0	0	0	1	0		No
BrongAhafo	Asutifi North	Gyedu	2017-05-15	GYE109	70	Female	Agriculture	0	0	1	0	0	0	1	0		No
BrongAhafo	Asutifi North	Gyedu	2017-05-15	GYE110	29	Male	Miner	1	0	1	0	0	0	1	0		No
BrongAhafo	Asutifi North	Gyedu	2017-05-15	GYE111	27	Female	Manual labour	1	0	1	0	0	0	2	1	Yes		MTB not detected	1
BrongAhafo	Asutifi North	Gyedu	2017-05-15	GYE112	21	Female	Sales and service	0	0	0	0	0	0	1	0		No
BrongAhafo	Asutifi North	Gyedu	2017-05-15	GYE113	28	Female	Sales and service	0	0	0	0	0	0	1	0		No
BrongAhafo	Asutifi North	Gyedu	2017-05-15	GYE114	30	Female	Agriculture	0	0	0	0	0	0	1	0		No
BrongAhafo	Asutifi North	Gyedu	2017-05-15	GYE115	51	Female	Sales and service	0	0	0	0	0	0	1	0		No
BrongAhafo	Asutifi North	Gyedu	2017-05-15	GYE116	37	Male	Miner	1	1	1	0	0	0	1	0	Yes		MTB not detected	1
BrongAhafo	Asutifi North	Gyedu	2017-05-15	GYE117	18	Male	Agriculture	0	0	1	0	0	0	1	0		No
BrongAhafo	Asutifi North	Gyedu	2017-05-15	GYE118	19	Male	Unemployed	0	0	0	0	0	0	1	0		No
BrongAhafo	Asutifi North	Gyedu	2017-05-15	GYE119	26	Male	Unemployed	0	0	0	0	0	0	1	0		No
BrongAhafo	Asutifi North	Gyedu	2017-05-15	GYE120	45	Male	Agriculture	1	0	0	0	0	0	1	0		No
BrongAhafo	Asutifi North	Gyedu	2017-05-15	GYE121	42	Female	Manual labour	0	0	0	0	0	0	3	0		No
BrongAhafo	Asutifi North	Gyedu	2017-05-15	GYE122	29	Male	Unemployed	0	0	0	0	0	0	1	0		No
BrongAhafo	Asutifi North	Gyedu	2017-05-15	GYE123	44	Female	Manual labour	0	0	0	0	0	0	1	0		No
BrongAhafo	Asutifi North	Gyedu	2017-05-15	GYE124	65	Male	Agriculture	1	0	1	0	0	0	2	1	Yes		MTB not detected	1
BrongAhafo	Asutifi North	Gyedu	2017-05-15	GYE125	45	Female	Sales and service	0	0	0	0	0	0	1	0		No
BrongAhafo	Wenchi	Nchiraa	2017-05-13	NCH001	65	Female	Agriculture	0	0	0	0	0	0	1	0		No
BrongAhafo	Wenchi	Nchiraa	2017-05-13	NCH002	92	Male	Agriculture	1	1	0	0	0	0	1	0	Yes		MTB not detected	1
BrongAhafo	Wenchi	Nchiraa	2017-05-13	NCH003	60	Male	Agriculture	0	0	0	0	0	0	1	0		No
BrongAhafo	Wenchi	Nchiraa	2017-05-13	NCH004	30	Male	Agriculture	0	0	0	0	0	0	1	0		No
BrongAhafo	Wenchi	Nchiraa	2017-05-13	NCH005	41	Male	Sales and service	0	0	0	0	0	0	1	0		No
BrongAhafo	Wenchi	Nchiraa	2017-05-13	NCH006	74	Male	Agriculture	1	1	0	0	0	0	1	0	Yes		MTB not detected	1
BrongAhafo	Wenchi	Nchiraa	2017-05-13	NCH007	32	Male	Manual labour	0	0	0	0	0	0	1	0		No
BrongAhafo	Wenchi	Nchiraa	2017-05-13	NCH008	29	Male	Sales and service	0	0	0	0	0	0	1	0		No
BrongAhafo	Wenchi	Nchiraa	2017-05-13	NCH009	87	Female	Agriculture	0	0	0	0	0	0	1	0		No
BrongAhafo	Wenchi	Nchiraa	2017-05-13	NCH010	34	Male	Professional	0	0	0	0	0	0	1	0		No
BrongAhafo	Wenchi	Nchiraa	2017-05-13	NCH011	63	Female	Sales and service	0	0	0	0	0	0	1	0		No
BrongAhafo	Wenchi	Nchiraa	2017-05-13	NCH012	43	Female	Agriculture	0	0	0	0	0	0	1	0		No
BrongAhafo	Wenchi	Nchiraa	2017-05-13	NCH013	78	Male	Agriculture	0	0	0	0	0	0	1	0		No
BrongAhafo	Wenchi	Nchiraa	2017-05-13	NCH014	28	Male	Sales and service	0	0	0	0	0	0	1	0		No
BrongAhafo	Wenchi	Nchiraa	2017-05-13	NCH015	53	Female	Sales and service	0	0	0	0	0	0	1	0		No
BrongAhafo	Wenchi	Nchiraa	2017-05-13	NCH016	62	Female	Sales and service	0	0	0	0	0	0	1	0		No
BrongAhafo	Wenchi	Nchiraa	2017-05-13	NCH017	70	Male	Unemployed	0	0	0	0	0	0	1	0		No
BrongAhafo	Wenchi	Nchiraa	2017-05-13	NCH018	76	Female	Agriculture	0	0	0	0	0	0	1	0		No
BrongAhafo	Wenchi	Nchiraa	2017-05-13	NCH019	15	Female	Unemployed	0	0	0	0	0	0	1	0		No
BrongAhafo	Wenchi	Nchiraa	2017-05-13	NCH020	21	Female	Sales and service	0	0	0	0	0	0	1	0		No
BrongAhafo	Wenchi	Nchiraa	2017-05-13	NCH021	14	Female	Unemployed	0	0	0	0	0	0	1	0		No
BrongAhafo	Wenchi	Nchiraa	2017-05-13	NCH022	15	Female	Agriculture	0	0	0	0	0	0	1	0		No
BrongAhafo	Wenchi	Nchiraa	2017-05-13	NCH023	33	Male	Agriculture	0	0	0	0	0	0	1	0		No
BrongAhafo	Wenchi	Nchiraa	2017-05-13	NCH024	30	Male	Sales and service	0	0	0	0	0	0	1	0		No
BrongAhafo	Wenchi	Nchiraa	2017-05-13	NCH025	33	Female	Sales and service	0	0	0	0	0	0	1	0		No
BrongAhafo	Wenchi	Nchiraa	2017-05-13	NCH026	25	Female	Sales and service	0	0	0	0	0	0	1	0		No
BrongAhafo	Wenchi	Nchiraa	2017-05-13	NCH027	26	Male	Professional	0	0	0	0	0	0	1	0		No
BrongAhafo	Wenchi	Nchiraa	2017-05-13	NCH028	28	Male	Sales and service	0	0	0	0	0	0	1	0		No
BrongAhafo	Wenchi	Nchiraa	2017-05-13	NCH029	36	Male	Manual labour	0	0	0	0	0	0	1	0		No
BrongAhafo	Wenchi	Nchiraa	2017-05-13	NCH030	17	Male	Agriculture	0	0	0	0	0	0	1	0		No
BrongAhafo	Wenchi	Nchiraa	2017-05-13	NCH031A	33	Female	Sales and service	0	0	0	0	0	0	1	0		No
BrongAhafo	Wenchi	Nchiraa	2017-05-13	NCH031B	35	Female	Agriculture	1	0	0	0	0	0	1	0	Yes		MTB not detected	1
BrongAhafo	Wenchi	Nchiraa	2017-05-13	NCH032	26	Female	Sales and service	0	0	0	0	0	0	1	0		No
BrongAhafo	Wenchi	Nchiraa	2017-05-13	NCH033	33	Female	Sales and service	0	0	0	0	0	0	1	0		No
BrongAhafo	Wenchi	Nchiraa	2017-05-13	NCH034	55	Female	Sales and service	0	0	0	0	0	0	1	0		No
BrongAhafo	Wenchi	Nchiraa	2017-05-13	NCH035	34	Female	Sales and service	0	0	0	0	0	0	1	0		No
BrongAhafo	Wenchi	Nchiraa	2017-05-13	NCH036	34	Female	Agriculture	0	0	0	0	0	0	1	0		No
BrongAhafo	Wenchi	Nchiraa	2017-05-13	NCH037	52	Female	Agriculture	0	0	0	0	0	0	1	0		No
BrongAhafo	Wenchi	Nchiraa	2017-05-13	NCH038	64	Female	Agriculture	0	0	0	0	0	0	1	0		No
BrongAhafo	Wenchi	Nchiraa	2017-05-13	NCH039	75	Female	Agriculture	1	0	0	0	0	0	1	0	Yes		MTB not detected	1
BrongAhafo	Wenchi	Nchiraa	2017-05-13	NCH040	26	Female	Unemployed	1	0	0	0	0	0	2	1	Yes		MTB not detected	1
BrongAhafo	Wenchi	Nchiraa	2017-05-13	NCH041	44	Female	Agriculture	0	0	0	0	0	0	1	0		No
BrongAhafo	Wenchi	Nchiraa	2017-05-13	NCH042	65	Female	Agriculture	0	0	0	0	0	0	1	0		No
BrongAhafo	Wenchi	Nchiraa	2017-05-13	NCH043	70	Female	Agriculture	0	0	0	0	0	0	1	0		No
BrongAhafo	Wenchi	Nchiraa	2017-05-13	NCH044	30	Female	Professional	0	0	0	0	0	0	1	0		No
BrongAhafo	Wenchi	Buoko	2017-05-12	BUO001	31	Male	Manual labour	0	0	0	0	0	0	1	0		No
BrongAhafo	Wenchi	Buoko	2017-05-12	BUO002	41	Male	Manual labour	1	0	1	0	0	1	1	0	Yes		MTB not detected	1
BrongAhafo	Wenchi	Buoko	2017-05-12	BUO003	58	Male	Agriculture	0	0	0	0	0	0	1	0		No
BrongAhafo	Wenchi	Buoko	2017-05-12	BUO004	63	Female	Sales and service	0	0	0	0	0	0	1	0		No
BrongAhafo	Wenchi	Buoko	2017-05-12	BUO005	60	Female	Agriculture	0	0	0	0	0	0	1	0		No
BrongAhafo	Wenchi	Buoko	2017-05-12	BUO006	42	Female	Agriculture	0	0	0	0	0	0	1	0		No
BrongAhafo	Wenchi	Buoko	2017-05-12	BUO007	35	Male	Agriculture	0	0	0	0	0	0	1	0		No
BrongAhafo	Wenchi	Buoko	2017-05-12	BUO008	65	Male	Agriculture	0	0	0	0	0	0	1	0		No
BrongAhafo	Wenchi	Buoko	2017-05-12	BUO010	32	Male	Agriculture	0	0	0	0	0	0	1	0		No
BrongAhafo	Wenchi	Buoko	2017-05-12	BUO011	34	Female	Agriculture	0	0	0	0	0	0	1	0		No
BrongAhafo	Wenchi	Buoko	2017-05-12	BUO012	55	Male	Manual labour	0	0	0	0	0	0	1	0		No
BrongAhafo	Wenchi	Buoko	2017-05-12	BUO013	38	Female	Agriculture	0	0	0	0	0	0	1	0		No
BrongAhafo	Wenchi	Buoko	2017-05-12	BUO014	52	Female	Agriculture	1	1	0	0	0	0	1	0	Yes		MTB not detected	1
BrongAhafo	Wenchi	Buoko	2017-05-12	BUO015	30	Female	Agriculture	0	0	0	0	0	0	1	0		No
BrongAhafo	Wenchi	Buoko	2017-05-12	BUO016	87	Male	Agriculture	1	1	0	0	0	0	3	0	Yes		MTB not detected	1
BrongAhafo	Wenchi	Buoko	2017-05-12	BUO017	21	Male	Unemployed	0	0	0	0	0	0	1	0		No
BrongAhafo	Wenchi	Buoko	2017-05-12	BUO018	70	Female	Agriculture	0	0	0	0	0	0	1	0		No
BrongAhafo	Wenchi	Buoko	2017-05-12	BUO019	20	Female	Agriculture	0	0	0	0	0	0	1	0		No
BrongAhafo	Wenchi	Buoko	2017-05-12	BUO020	40	Male	Agriculture	0	0	0	0	0	0	1	0		No
BrongAhafo	Wenchi	Buoko	2017-05-12	BUO021	32	Male	Sales and service	0	0	0	0	0	0	1	0		No
BrongAhafo	Wenchi	Buoko	2017-05-12	BUO022	49	Female	Agriculture	0	0	0	0	0	0	1	0		No
BrongAhafo	Wenchi	Buoko	2017-05-12	BUO023	55	Male	Agriculture	0	0	0	0	0	0	1	0		No
BrongAhafo	Wenchi	Buoko	2017-05-12	BUO024	61	Male	Professional	1	1	0	0	0	0	3	0	Yes		MTB not detected	1
BrongAhafo	Wenchi	Buoko	2017-05-12	BUO025	38	Female	Agriculture	1	0	0	0	0	0	1	0	Yes		MTB not detected	1
BrongAhafo	Wenchi	Buoko	2017-05-12	BUO026	21	Male	Manual labour	0	0	0	0	0	0	1	0		No
BrongAhafo	Wenchi	Buoko	2017-05-12	BUO027	40	Male	Manual labour	0	0	0	0	0	0	1	0		No
BrongAhafo	Wenchi	Buoko	2017-05-12	BUO028	21	Male	Agriculture	0	0	0	0	0	0	1	0		No
BrongAhafo	Wenchi	Buoko	2017-05-12	BUO029	46	Male	Agriculture	0	0	0	0	0	0	1	0		No
BrongAhafo	Wenchi	Buoko	2017-05-12	BUO030	24	Male	Unemployed	0	0	0	0	0	0	1	0		No
BrongAhafo	Wenchi	Buoko	2017-05-12	BUO031	75	Male	Agriculture	0	0	0	0	0	0	1	0		No
BrongAhafo	Wenchi	Buoko	2017-05-12	BUO032	28	Female	Sales and service	0	0	0	0	0	0	1	0		No
BrongAhafo	Wenchi	Buoko	2017-05-12	BUO033	19	Male	Unemployed	0	0	0	0	0	0	1	0		No
BrongAhafo	Wenchi	Buoko	2017-05-12	BUO034	38	Female	Sales and service	0	0	0	0	0	0	1	0		No
BrongAhafo	Wenchi	Buoko	2017-05-12	BUO035	36	Male	Agriculture	0	0	0	0	0	0	1	0		No
BrongAhafo	Wenchi	Buoko	2017-05-12	BUO036	81	Female	Agriculture	0	0	0	0	0	0	1	0		No
BrongAhafo	Wenchi	Buoko	2017-05-12	BUO037	33	Male	Sales and service	0	0	0	0	0	0	1	0		No
BrongAhafo	Wenchi	Buoko	2017-05-12	BUO038	36	Male	Agriculture	0	0	0	0	0	0	1	0		No
BrongAhafo	Wenchi	Buoko	2017-05-12	BUO039	80	Female	Agriculture	1	1	0	0	0	0	1	0	Yes		MTB not detected	1
BrongAhafo	Wenchi	Buoko	2017-05-12	BUO040	26	Female	Sales and service	0	0	0	0	0	0	1	0		No
BrongAhafo	Wenchi	Buoko	2017-05-12	BUO041	24	Female	Professional	0	0	0	0	0	0	1	0		No
BrongAhafo	Wenchi	Buoko	2017-05-12	BUO042	86	Male	Agriculture	1	1	0	0	0	0	2	1	Yes		MTB not detected	1
BrongAhafo	Wenchi	Buoko	2017-05-12	BUO043	49	Female	Agriculture	0	0	0	0	0	0	1	0		No
BrongAhafo	Wenchi	Buoko	2017-05-12	BUO044	51	Female	Agriculture	0	0	0	0	0	0	1	0		No
BrongAhafo	Wenchi	Buoko	2017-05-12	BUO045	28	Female	Unemployed	1	1	0	0	0	0	1	0	Yes		MTB not detected	1
BrongAhafo	Wenchi	Buoko	2017-05-12	BUO046	75	Female	Agriculture	0	0	0	0	0	0	1	0		No
BrongAhafo	Wenchi	Buoko	2017-05-12	BUO047	45	Female	Agriculture	0	0	0	0	0	0	1	0		No
BrongAhafo	Wenchi	Buoko	2017-05-12	BUO048	58	Male	Manual labour	0	0	0	0	0	0	1	0		No
BrongAhafo	Wenchi	Buoko	2017-05-12	BUO049	33	Male	Agriculture	0	0	0	0	0	0	1	0		No
BrongAhafo	Wenchi	Buoko	2017-05-12	BUO050	32	Male	Agriculture	0	0	0	0	0	0	1	0		No
BrongAhafo	Wenchi	Buoko	2017-05-12	BUO051	35	Male	Miner	0	0	0	0	0	0	1	0		No
BrongAhafo	Wenchi	Buoko	2017-05-12	BUO052	38	Female	Agriculture	1	1	0	0	0	0	1	0	Yes		MTB not detected	1
BrongAhafo	Wenchi	Buoko	2017-05-12	BUO053	39	Female	Agriculture	0	0	0	0	0	0	1	0		No
BrongAhafo	Wenchi	Buoko	2017-05-12	BUO054	16	Female	Sales and service	1	1	0	0	0	0	4		Yes		MTB not detected	1
BrongAhafo	Wenchi	Buoko	2017-05-12	BUO055	18	Male	Manual labour	0	0	0	0	0	0	1	0		No
BrongAhafo	Wenchi	Buoko	2017-05-12	BUO056	19	Male	Manual labour	0	0	0	0	0	0	1	0		No
BrongAhafo	Wenchi	Buoko	2017-05-12	BUO057	17	Male	Manual labour	1	1	0	0	0	0	1	0	Yes		MTB not detected	1
BrongAhafo	Wenchi	Buoko	2017-05-12	BUO058	27	Male	Manual labour	0	0	0	0	0	0	1	0		No
BrongAhafo	Wenchi	Buoko	2017-05-12	BUO059	23	Male	Agriculture	0	0	0	0	0	0	1	0		No
BrongAhafo	Wenchi	Buoko	2017-05-12	BUO060	60	Female	Agriculture	0	0	0	0	0	0	1	0		No
BrongAhafo	Wenchi	Buoko	2017-05-12	BUO061	40	Female	Agriculture	0	0	0	0	0	0	1	0		No
BrongAhafo	Wenchi	Buoko	2017-05-12	BUO062	46	Female	Agriculture	0	0	0	0	0	0	1	0		No
BrongAhafo	Wenchi	Buoko	2017-05-12	BUO063	37	Male	Agriculture	0	0	0	0	0	0	1	0		No
BrongAhafo	Wenchi	Buoko	2017-05-12	BUO064	16	Female	Agriculture	1	1	0	0	0	0	1	0	Yes		MTB not detected	1
BrongAhafo	Wenchi	Buoko	2017-05-12	BUO065	47	Female	Agriculture	0	0	0	0	0	0	1	0		No
BrongAhafo	Wenchi	Buoko	2017-05-12	BUO066	44	Female	Agriculture	0	0	0	0	0	0	1	0		No
BrongAhafo	Wenchi	Buoko	2017-05-12	BUO067	40	Female	Agriculture	0	0	0	0	0	0	1	0		No
BrongAhafo	Wenchi	Buoko	2017-05-12	BUO068	31	Male	Manual labour	1	1	0	0	0	0	1	0	Yes		MTB not detected	1
BrongAhafo	Wenchi	Buoko	2017-05-12	BUO069	20	Male	Sales and service	0	0	0	0	0	0	1	0		No
BrongAhafo	Wenchi	Buoko	2017-05-12	BUO070	48	Female	Agriculture	0	0	0	0	0	0	1	0		No
BrongAhafo	Wenchi	Buoko	2017-05-12	BUO071	61	Female	Agriculture	1	1	0	0	0	0	1	0	Yes		MTB not detected	1
BrongAhafo	Wenchi	Buoko	2017-05-12	BUO072	22	Male	Unemployed	0	0	0	0	0	0	1	0		No
BrongAhafo	Wenchi	Buoko	2017-05-12	BUO073	39	Female	Agriculture	0	0	0	0	0	0	1	0		No
BrongAhafo	Wenchi	Buoko	2017-05-12	BUO074	32	Male	Miner	0	0	0	0	0	0	1	0		No
BrongAhafo	Wenchi	Buoko	2017-05-12	BUO075	23	Male	Manual labour	0	0	0	0	0	0	1	0		No
BrongAhafo	Wenchi	Buoko	2017-05-12	BUO076	60	Female	Agriculture	0	0	0	0	0	0	1	0		No
BrongAhafo	Wenchi	Buoko	2017-05-12	BUO077	75	Male	Agriculture	1	1	1	0	0	0	2	1	Yes		MTB not detected	1
BrongAhafo	Wenchi	Buoko	2017-05-12	BUO078	39	Male	Agriculture	0	0	0	0	0	0	1	0		No
BrongAhafo	Wenchi	Buoko	2017-05-12	BUO079	33	Male	Agriculture	0	0	0	0	0	0	1	0		No
BrongAhafo	Wenchi	Buoko	2017-05-12	BUO080	52	Female	Agriculture	0	0	0	0	0	0	1	0		No
BrongAhafo	Wenchi	Buoko	2017-05-12	BUO081	27	Female	Sales and service	0	0	0	0	0	0	1	0		No
BrongAhafo	Wenchi	Buoko	2017-05-12	BUO082	32	Female	Agriculture	0	0	0	0	0	0	1	0		No
BrongAhafo	Wenchi	Buoko	2017-05-12	BUO083	36	Female	Agriculture	1	1	0	0	0	0	1	0	Yes		MTB not detected	1
BrongAhafo	Wenchi	Buoko	2017-05-12	BUO084	48	Male	Agriculture	0	0	0	0	0	0	1	0		No
BrongAhafo	Wenchi	Buoko	2017-05-12	BUO085	46	Female	Agriculture	0	0	0	0	0	0	1	0		No
BrongAhafo	Wenchi	Buoko	2017-05-12	BUO086	70	Male	Agriculture	0	0	0	0	0	0	1	0		No
BrongAhafo	Wenchi	Buoko	2017-05-12	BUO087	36	Male	Miner	0	0	0	0	0	0	1	0		No
BrongAhafo	Wenchi	Buoko	2017-05-12	BUO088	48	Male	Miner	0	0	0	0	0	0	1	0		No
BrongAhafo	Wenchi	Buoko	2017-05-12	BUO089	52	Male	Manual labour	0	0	0	0	0	0	1	0		No
BrongAhafo	Wenchi	Buoko	2017-05-12	BUO090	36	Male	Manual labour	0	0	0	0	0	0	1	0		No
BrongAhafo	Wenchi	Buoko	2017-05-12	BUO091	53	Male	Manual labour	0	0	0	0	0	0	1	0		No
BrongAhafo	Wenchi	Buoko	2017-05-12	BUO092	23	Male	Miner	0	0	0	0	0	0	1	0		No
BrongAhafo	Wenchi	Buoko	2017-05-12	BUO093	52	Male	Manual labour	0	0	0	0	0	0	1	0		No
BrongAhafo	Wenchi	Buoko	2017-05-12	BUO094	48	Male	Manual labour	0	0	0	0	0	0	1	0		No
BrongAhafo	Wenchi	Buoko	2017-05-12	BUO095	53	Male	Manual labour	0	0	0	0	0	0	1	0		No
BrongAhafo	Wenchi	Buoko	2017-05-12	BUO096	42	Male	Manual labour	0	0	0	0	0	0	1	0		No
BrongAhafo	Wenchi	Buoko	2017-05-12	BUO097	30	Male	Sales and service	0	0	0	0	0	0	1	0		No
BrongAhafo	Wenchi	Buoko	2017-05-12	BUO098	69	Male	Manual labour	1	1	0	0	0	0	1	0	Yes		MTB not detected	1
BrongAhafo	Wenchi	Buoko	2017-05-12	BUO099	41	Male	Manual labour	0	0	0	0	0	0	1	0		No
BrongAhafo	Wenchi	Buoko	2017-05-12	BUO100	38	Male	Miner	0	0	0	0	0	0	1	0		No
BrongAhafo	Wenchi	Buoko	2017-05-12	BUO101	40	Male	Miner	0	0	0	0	0	0	1	0		No
BrongAhafo	Wenchi	Buoko	2017-05-12	BUO102	20	Male	Miner	0	0	0	0	0	0	1	0		No
BrongAhafo	Wenchi	Buoko	2017-05-12	BUO103	32	Male	Manual labour	0	0	0	0	0	0	1	0		No
BrongAhafo	Wenchi	Buoko	2017-05-12	BUO104	69	Male	Agriculture	1	1	0	0	0	0	3	0	Yes		MTB not detected	1
BrongAhafo	Wenchi	Buoko	2017-05-12	BUO105	43	Male	Manual labour	0	0	0	0	0	0	1	0		No
BrongAhafo	Wenchi	Buoko	2017-05-12	BUO106	37	Male	Miner	0	0	0	0	0	0	1	0		No
BrongAhafo	Wenchi	Buoko	2017-05-12	BUO107	38	Male	Manual labour	0	0	0	0	0	0	1	0		No
BrongAhafo	Wenchi	Buoko	2017-05-12	BUO108	40	Male	Manual labour	0	0	0	0	0	0	1	0		No
BrongAhafo	Wenchi	Buoko	2017-05-12	BUO109	32	Male	Manual labour	0	0	0	0	0	0	1	0		No
BrongAhafo	Wenchi	Buoko	2017-05-12	BUO110	25	Male	Manual labour	0	0	0	0	0	0	1	0		No
BrongAhafo	Wenchi	Buoko	2017-05-12	BUO111	44	Male	Manual labour	0	0	0	0	0	0	1	0		No
BrongAhafo	Wenchi	Buoko	2017-05-12	BUO112	32	Male	Manual labour	0	0	0	0	0	0	1	0		No
BrongAhafo	Wenchi	Buoko	2017-05-12	BUO113	38	Male	Miner	0	0	0	0	0	0	1	0		No
BrongAhafo	Wenchi	Buoko	2017-05-12	BUO114	38	Male	Manual labour	0	0	0	0	0	0	1	0		No
BrongAhafo	Wenchi	Buoko	2017-05-12	BUO115	39	Male	Sales and service	0	0	0	0	0	0	1	0		No
BrongAhafo	Wenchi	Buoko	2017-05-12	BUO116	48	Male	Manual labour	0	0	0	0	0	0	1	0		No
BrongAhafo	Wenchi	Buoko	2017-05-12	BUO117	23	Male	Sales and service	0	0	0	0	0	0	1	0		No
BrongAhafo	Wenchi	Buoko	2017-05-12	BUO118	35	Male	Manual labour	0	0	0	0	0	0	1	0		No
BrongAhafo	Wenchi	Buoko	2017-05-12	BUO119	40	Male	Agriculture	0	0	0	0	0	0	1	0		No
BrongAhafo	Wenchi	Buoko	2017-05-12	BUO120	33	Male	Professional	0	0	0	0	0	0	1	0		No
BrongAhafo	Wenchi	Buoko	2017-05-12	BUO121	27	Male	Professional	0	0	0	0	0	0	1	0		No
BrongAhafo	Wenchi	Buoko	2017-05-12	BUO122	40	Female	Sales and service	0	0	0	0	0	0	1	0		No
BrongAhafo	Wenchi	Buoko	2017-05-12	BUO123	55	Male	Manual labour	0	0	0	0	0	0	1	0		No
BrongAhafo	Wenchi	Buoko	2017-05-12	BUO124	35	Male	Manual labour	0	0	0	0	0	0	1	0		No
BrongAhafo	Wenchi	Buoko	2017-05-12	BUO125	42	Male	Manual labour	0	0	0	0	0	0	1	0		No
BrongAhafo	Wenchi	Buoko	2017-05-12	BUO126	28	Female	Agriculture	0	0	0	0	0	0	1	0		No
BrongAhafo	Wenchi	Tromeso	2017-05-11	TRO001	74	Female	Agriculture	0	0	0	0	0	0	1	0		No
BrongAhafo	Wenchi	Tromeso	2017-05-11	TRO002	87	Male	Agriculture	0	0	0	0	0	0	1	0		No
BrongAhafo	Wenchi	Tromeso	2017-05-11	TRO003	63	Male	Agriculture	0	0	0	0	0	0	1	0		No
BrongAhafo	Wenchi	Tromeso	2017-05-11	TRO004	82	Female	Agriculture	0	0	0	0	0	0	1	0		No
BrongAhafo	Wenchi	Tromeso	2017-05-11	TRO005	35	Female	Agriculture	0	0	0	0	0	0	1	0		No
BrongAhafo	Wenchi	Tromeso	2017-05-11	TRO006	60	Female	Agriculture	0	0	0	0	0	0	1	0		No
BrongAhafo	Wenchi	Tromeso	2017-05-11	TRO007	50	Male	Agriculture	0	0	0	0	0	0	1	0		No
BrongAhafo	Wenchi	Tromeso	2017-05-11	TRO008	48	Female	Agriculture	0	0	0	0	0	0	1	0		No
BrongAhafo	Wenchi	Tromeso	2017-05-11	TRO009	50	Female	Sales and service	0	0	0	0	0	0	1	0		No
BrongAhafo	Wenchi	Tromeso	2017-05-11	TRO010	42	Male	Agriculture	1	1	0	0	0	0	1	0	Yes		MTB not detected	1
BrongAhafo	Wenchi	Tromeso	2017-05-11	TRO011	53	Male	Agriculture	0	0	0	0	0	0	1	0		No
BrongAhafo	Wenchi	Tromeso	2017-05-11	TRO012	66	Male	Agriculture	1	1	0	0	0	0	1	0	Yes		MTB not detected	1
BrongAhafo	Wenchi	Tromeso	2017-05-11	TRO013	49	Female	Agriculture	1	1	0	0	0	0	1	0	Yes		MTB not detected	1
BrongAhafo	Wenchi	Tromeso	2017-05-11	TRO014	32	Female	Agriculture	0	0	0	0	0	0	4		Yes
BrongAhafo	Wenchi	Tromeso	2017-05-11	TRO015	69	Female	Agriculture	0	0	0	0	0	0	1	0		No
BrongAhafo	Wenchi	Tromeso	2017-05-11	TRO016	50	Male	Manual labour	1	1	1	0	0	0	2	1	Yes		MTB not detected	1
BrongAhafo	Wenchi	Tromeso	2017-05-11	TRO017	49	Female	Agriculture	0	0	0	0	0	0	1	0		No
BrongAhafo	Wenchi	Tromeso	2017-05-11	TRO018	21	Female	Sales and service	1	1	0	0	0	0	1	0	Yes		MTB not detected	1
BrongAhafo	Wenchi	Tromeso	2017-05-11	TRO019	74	Male	Agriculture	1	1	0	0	0	0	1	0	Yes		MTB not detected	1
BrongAhafo	Wenchi	Tromeso	2017-05-11	TRO020	87	Male	Agriculture	0	0	0	0	0	0	1	0		No
BrongAhafo	Wenchi	Tromeso	2017-05-11	TRO021	68	Female	Agriculture	0	0	0	0	0	0	1	0		No
BrongAhafo	Wenchi	Tromeso	2017-05-11	TRO022	42	Female	Agriculture	1	1	0	0	0	0	1	0	Yes		MTB not detected	1
BrongAhafo	Wenchi	Tromeso	2017-05-11	TRO023	66	Female	Agriculture	0	0	0	0	0	0	1	0		No
BrongAhafo	Wenchi	Tromeso	2017-05-11	TRO024	80	Female	Agriculture	0	0	0	0	0	0	1	0		No
BrongAhafo	Wenchi	Tromeso	2017-05-11	TRO025	34	Female	Agriculture	0	0	0	0	0	0	1	0		No
BrongAhafo	Wenchi	Tromeso	2017-05-11	TRO026	65	Female	Agriculture	0	0	0	0	0	0	1	0		No
BrongAhafo	Wenchi	Tromeso	2017-05-11	TRO027	77	Female	Agriculture	0	0	0	0	0	0	1	0		No
BrongAhafo	Wenchi	Tromeso	2017-05-11	TRO028	26	Female	Sales and service	0	0	0	0	0	0	1	0		No
BrongAhafo	Wenchi	Tromeso	2017-05-11	TRO029	25	Female	Sales and service	1	0	0	0	0	0	1	0		No
BrongAhafo	Wenchi	Tromeso	2017-05-11	TRO030	31	Male	Manual labour	0	0	0	0	0	0	1	0		No
BrongAhafo	Wenchi	Tromeso	2017-05-11	TRO031	53	Female	Sales and service	0	0	0	0	0	0	1	0		No
BrongAhafo	Wenchi	Tromeso	2017-05-11	TRO032	67	Female	Sales and service	0	0	0	0	0	0	1	0		No
BrongAhafo	Wenchi	Tromeso	2017-05-11	TRO033	25	Male	Agriculture	0	0	0	0	0	0	1	0		No
BrongAhafo	Wenchi	Tromeso	2017-05-11	TRO034	57	Female	Agriculture	0	0	0	0	0	0	1	0		No
BrongAhafo	Wenchi	Tromeso	2017-05-11	TRO035	67	Female	Agriculture	0	0	0	0	0	0	1	0		No
BrongAhafo	Wenchi	Tromeso	2017-05-11	TRO036	32	Male	Manual labour	1	1	0	0	0	0	1	0	Yes		MTB not detected	1
BrongAhafo	Wenchi	Tromeso	2017-05-11	TRO039	54	Male	Agriculture	0	0	0	0	0	0	1	0		No
BrongAhafo	Wenchi	Tromeso	2017-05-11	TRO041	25	Male	Manual labour	0	0	0	0	0	0	1	0		No
BrongAhafo	Wenchi	Tromeso	2017-05-11	TRO042	72	Male	Agriculture	1	1	0	0	0	0	1	0	Yes		MTB not detected	1
BrongAhafo	Wenchi	Tromeso	2017-05-11	TRO042A	18	Female	Unemployed	0	0	0	0	0	0	1	0		No
BrongAhafo	Wenchi	Tromeso	2017-05-11	TRO043	37	Female	Agriculture	1	1	0	0	0	0	1	0	Yes		MTB not detected	1
BrongAhafo	Wenchi	Tromeso	2017-05-11	TRO044	15	Female	Agriculture	0	0	0	0	0	0	1	0		No
BrongAhafo	Wenchi	Tromeso	2017-05-11	TRO045	19	Female	Agriculture	0	0	0	0	0	0	1	0		No
BrongAhafo	Wenchi	Tromeso	2017-05-11	TRO046	32	Female	Agriculture	1	1	0	0	0	0	1	0	Yes		MTB not detected	1
BrongAhafo	Wenchi	Tromeso	2017-05-11	TRO047	56	Male	Agriculture	0	0	0	0	0	0	1	0		No
BrongAhafo	Wenchi	Tromeso	2017-05-11	TRO048	40	Female	Agriculture	1	1	0	0	0	0	1	0	Yes		MTB not detected	1
BrongAhafo	Wenchi	Tromeso	2017-05-11	TRO049	18	Female	Sales and service	0	0	0	0	0	0	1	0		No
BrongAhafo	Wenchi	Tromeso	2017-05-11	TRO050	23	Female	Agriculture	0	0	0	0	0	0	1	0		No
BrongAhafo	Wenchi	Tromeso	2017-05-11	TRO051	78	Female	Agriculture	0	0	0	0	0	0	1	0		No
BrongAhafo	Wenchi	Tromeso	2017-05-11	TRO052	56	Female	Agriculture	0	0	0	0	0	0	1	0		No
BrongAhafo	Wenchi	Tromeso	2017-05-11	TRO053	50	Female	Agriculture	0	0	0	0	0	0	1	0		No
BrongAhafo	Wenchi	Tromeso	2017-05-11	TRO054	18	Male	Unemployed	1	1	0	0	0	0	1	0	Yes		MTB not detected	1
BrongAhafo	Wenchi	Tromeso	2017-05-11	TRO055	17	Male	Unemployed	1	1	0	0	0	0	1	0	Yes		MTB not detected	1
BrongAhafo	Wenchi	Tromeso	2017-05-11	TRO056	16	Male	Unemployed	1	1	0	0	0	0	1	0	Yes		MTB not detected	1
BrongAhafo	Wenchi	Tromeso	2017-05-11	TRO057	14	Male	Unemployed	0	0	0	0	0	0	1	0		No
BrongAhafo	Wenchi	Tromeso	2017-05-11	TRO058	15	Male	Unemployed	0	0	0	0	0	0	1	0		No
BrongAhafo	Wenchi	Tromeso	2017-05-11	TRO059	38	Female	Agriculture	0	0	0	0	0	0	1	0		No
BrongAhafo	Wenchi	Tromeso	2017-05-11	TRO060	36	Female	Agriculture	0	0	0	0	0	0	1	0		No
BrongAhafo	Wenchi	Tromeso	2017-05-11	TRO061	20	Female	Sales and service	1	1	0	0	0	0	1	0	Yes		MTB not detected	1
BrongAhafo	Wenchi	Tromeso	2017-05-11	TRO062	59	Female	Agriculture	0	0	0	0	0	0	1	0		No
BrongAhafo	Wenchi	Tromeso	2017-05-11	TRO063	61	Female	Agriculture	0	0	0	0	0	0	1	0		No
BrongAhafo	Wenchi	Tromeso	2017-05-11	TRO064	74	Female	Agriculture	0	0	0	0	0	0	1	0		No
BrongAhafo	Wenchi	Tromeso	2017-05-11	TRO065	55	Male	Manual labour	1	1	0	0	0	0	1	0	Yes		MTB not detected	1
BrongAhafo	Wenchi	Tromeso	2017-05-11	TRO066	65	Male	Manual labour	0	0	0	0	0	0	1	0		No
BrongAhafo	Wenchi	Tromeso	2017-05-11	TRO067	33	Male	Manual labour	1	1	1	0	0	0	1	0	Yes		MTB not detected	1
BrongAhafo	Wenchi	Tromeso	2017-05-11	TRO068	60	Male	Manual labour	0	0	0	0	0	0	1	0		No
BrongAhafo	Wenchi	Tromeso	2017-05-11	TRO069	49	Male	Manual labour	0	0	0	0	0	0	1	0		No
BrongAhafo	Wenchi	Tromeso	2017-05-11	TRO070	39	Male	Manual labour	0	0	0	0	0	0	1	0		No
BrongAhafo	Wenchi	Tromeso	2017-05-11	TRO071	35	Male	Manual labour	0	0	0	0	0	0	1	0		No
BrongAhafo	Wenchi	Tromeso	2017-05-11	TRO072	53	Male	Miner	0	0	0	0	0	0	1	0		No
BrongAhafo	Wenchi	Tromeso	2017-05-11	TRO073	58	Male	Manual labour	0	0	0	0	0	0	1	0		No
BrongAhafo	Wenchi	Tromeso	2017-05-11	TRO074	41	Male	Manual labour	0	0	0	0	0	0	1	0		No
BrongAhafo	Wenchi	Tromeso	2017-05-11	TRO075	47	Male	Manual labour	0	0	0	0	0	0	1	0		No
BrongAhafo	Wenchi	Tromeso	2017-05-11	TRO076	50	Male	Manual labour	1	1	0	0	0	0	1	0	Yes		MTB not detected	1
BrongAhafo	Wenchi	Tromeso	2017-05-11	TRO077	46	Male	Miner	0	0	0	0	0	0	1	0		No
BrongAhafo	Wenchi	Tromeso	2017-05-11	TRO078	62	Male	Manual labour	0	0	0	0	0	0	1	0		No
BrongAhafo	Wenchi	Tromeso	2017-05-11	TRO079	50	Male	Miner	0	0	0	0	0	0	1	0		No
BrongAhafo	Wenchi	Tromeso	2017-05-11	TRO080	36	Male	Miner	0	0	0	0	0	0	1	0		No
BrongAhafo	Wenchi	Tromeso	2017-05-11	TRO081	30	Male	Miner	0	0	0	0	0	0	2	1	Yes		MTB not detected	1
BrongAhafo	Wenchi	Tromeso	2017-05-11	TRO082	55	Male	Manual labour	0	0	0	0	0	0	1	0		No
BrongAhafo	Wenchi	Tromeso	2017-05-11	TRO083	36	Male	Professional	0	0	0	0	0	0	1	0		No
BrongAhafo	Wenchi	Tromeso	2017-05-11	TRO084	52	Male	Miner	0	0	0	0	0	0	1	0		No
BrongAhafo	Wenchi	Tromeso	2017-05-11	TRO085	60	Male	Miner	0	0	0	0	0	0	1	0		No
BrongAhafo	Wenchi	Tromeso	2017-05-11	TRO086	68	Male	Manual labour	0	0	0	0	0	0	1	0		No
BrongAhafo	Wenchi	Tromeso	2017-05-11	TRO087	37	Male	Manual labour	0	0	0	0	0	0	1	0		No
BrongAhafo	Wenchi	Tromeso	2017-05-11	TRO088	43	Male	Manual labour	0	0	0	0	0	0	1	0		No
BrongAhafo	Wenchi	Tromeso	2017-05-11	TRO089	51	Male	Miner	0	0	0	0	0	0	1	0		No
BrongAhafo	Wenchi	Tromeso	2017-05-11	TRO090	23	Male	Manual labour	0	0	0	0	0	0	1	0		No
BrongAhafo	Wenchi	Tromeso	2017-05-11	TRO091	27	Male	Miner	0	0	0	0	0	0	1	0		No
BrongAhafo	Wenchi	Tromeso	2017-05-11	TRO092	37	Male	Manual labour	0	0	0	0	0	0	1	0		No
BrongAhafo	Wenchi	Tromeso	2017-05-11	TRO093	31	Male	Manual labour	0	0	0	0	0	0	1	0		No
BrongAhafo	Wenchi	Tromeso	2017-05-11	TRO094	26	Male	Manual labour	0	0	0	0	0	0	1	0		No
BrongAhafo	Wenchi	Ayaayo	2017-05-20	AYA001	44	Female	Agriculture	0	0	0	0	0	0	1	0		No
BrongAhafo	Wenchi	Ayaayo	2017-05-20	AYA002	35	Male	Agriculture	0	0	0	0	0	0	1	0		No
BrongAhafo	Wenchi	Ayaayo	2017-05-20	AYA003	25	Female	Agriculture	1	1	1	0	0	1	1	0	Yes		MTB not detected	1
BrongAhafo	Wenchi	Ayaayo	2017-05-20	AYA004	55	Male	Agriculture	1	1	1	0	0	0	1	0	Yes		MTB not detected	1
BrongAhafo	Wenchi	Ayaayo	2017-05-20	AYA005	19	Male	Agriculture	0	0	0	0	0	0	1	0		No
BrongAhafo	Wenchi	Ayaayo	2017-05-20	AYA006	20	Male	Agriculture	0	0	0	0	0	0	1	0		No
BrongAhafo	Wenchi	Ayaayo	2017-05-20	AYA007	42	Female	Agriculture	0	0	0	0	0	0	1	0		No
BrongAhafo	Wenchi	Ayaayo	2017-05-20	AYA008	55	Male	Agriculture	0	0	0	0	0	0	3	0		No
BrongAhafo	Wenchi	Ayaayo	2017-05-20	AYA009	58	Female	Agriculture	0	0	0	0	0	0	3	0		No
BrongAhafo	Wenchi	Ayaayo	2017-05-20	AYA010	35	Female	Agriculture	0	0	0	0	0	0	3	0		No
BrongAhafo	Wenchi	Ayaayo	2017-05-20	AYA011	35	Female	Agriculture	0	0	0	0	0	0	3	0		No
BrongAhafo	Wenchi	Ayaayo	2017-05-20	AYA012	63	Male	Agriculture	1	1	0	0	0	0	3	0	Yes		MTB not detected	1
BrongAhafo	Wenchi	Ayaayo	2017-05-20	AYA013	57	Male	Agriculture	0	0	0	0	0	0	3	0		No
BrongAhafo	Wenchi	Ayaayo	2017-05-20	AYA014				1	1	0	1	0	1	3	0	Yes		MTB not detected	1
BrongAhafo	Wenchi	Ayaayo	2017-05-20	AYA015	37	Female	Agriculture	1	1	0	0	0	0	3	0	Yes		MTB not detected	1
BrongAhafo	Wenchi	Ayaayo	2017-05-20	AYA016	35	Female	Sales and service	0	0	0	0	0	0	3	0		No
BrongAhafo	Wenchi	Ayaayo	2017-05-20	AYA017	74	Male	Agriculture	1	1	0	0	0	0	2	1	Yes		MTB not detected	1
BrongAhafo	Wenchi	Ayaayo	2017-05-20	AYA018	45	Female	Agriculture	0	0	0	0	0	0	3	0		No
BrongAhafo	Wenchi	Ayaayo	2017-05-20	AYA019	35	Female	Sales and service	0	0	0	0	0	0	1	0		No
BrongAhafo	Wenchi	Ayaayo	2017-05-20	AYA020	35	Female	Agriculture	0	0	0	0	0	0	1	0		No
BrongAhafo	Wenchi	Ayaayo	2017-05-20	AYA021	78	Male	Agriculture	0	0	0	0	0	0	3	0		No
BrongAhafo	Wenchi	Ayaayo	2017-05-20	AYA022	21	Female	Sales and service	0	0	0	0	0	0	1	0		No
BrongAhafo	Wenchi	Ayaayo	2017-05-20	AYA023	23	Female	Agriculture	0	0	0	0	0	0	1	0		No
BrongAhafo	Wenchi	Ayaayo	2017-05-20	AYA024	20	Female	Sales and service	0	0	0	0	0	0	1	0		No
BrongAhafo	Wenchi	Ayaayo	2017-05-20	AYA025	19	Female	Sales and service	0	0	0	0	0	0	1	0		No
BrongAhafo	Wenchi	Ayaayo	2017-05-20	AYA026	34	Female	Agriculture	0	0	0	0	0	0	3	0		No
BrongAhafo	Wenchi	Ayaayo	2017-05-20	AYA027	29	Female	Agriculture	1	1	0	0	0	0	1	0	Yes		MTB not detected	1
BrongAhafo	Wenchi	Ayaayo	2017-05-20	AYA028	25	Male	Agriculture	1	1	0	0	0	0	1	0	Yes		MTB not detected	1
BrongAhafo	Wenchi	Ayaayo	2017-05-20	AYA029	27	Male	Agriculture	1	1	0	0	0	0	1	0	Yes		MTB not detected	1
BrongAhafo	Wenchi	Ayaayo	2017-05-20	AYA030	29	Male	Agriculture	0	0	0	0	0	0	1	0		No
BrongAhafo	Wenchi	Ayaayo	2017-05-20	AYA031	29	Male	Unemployed	0	0	0	0	0	0	1	0		No
BrongAhafo	Wenchi	Ayaayo	2017-05-20	AYA032	18	Male	Unemployed	0	0	0	0	0	0	1	0		No
BrongAhafo	Wenchi	Ayaayo	2017-05-20	AYA033	39	Male	Agriculture	0	0	0	0	0	0	1	0		No
BrongAhafo	Wenchi	Ayaayo	2017-05-20	AYA034	38	Male	Agriculture	0	0	0	0	0	0	1	0		No
BrongAhafo	Wenchi	Ayaayo	2017-05-20	AYA035	38	Female	Agriculture	0	0	0	0	0	0	1	0		No
BrongAhafo	Wenchi	Ayaayo	2017-05-20	AYA036	35	Female	Agriculture	0	0	0	0	0	0	1	0		No
BrongAhafo	Wenchi	Ayaayo	2017-05-20	AYA037	18	Female	Agriculture	0	0	0	0	0	0	1	0		No
BrongAhafo	Wenchi	Ayaayo	2017-05-20	AYA038	39	Male	Agriculture	0	0	0	0	0	0	1	0		No
BrongAhafo	Wenchi	Ayaayo	2017-05-20	AYA039	20	Female	Agriculture	0	0	0	0	0	0	1	0		No
BrongAhafo	Wenchi	Ayaayo	2017-05-20	AYA040	28	Male	Agriculture	0	0	0	0	0	0	1	0		No
BrongAhafo	Wenchi	Ayaayo	2017-05-20	AYA041	60	Female	Agriculture	1	1	0	0	0	0	1	0	Yes		MTB not detected	1
BrongAhafo	Wenchi	Ayaayo	2017-05-20	AYA042	52	Female	Agriculture	0	0	0	0	0	0	1	0		No
BrongAhafo	Wenchi	Ayaayo	2017-05-20	AYA043	44	Female	Agriculture	0	0	0	0	0	0	1	0		No
BrongAhafo	Wenchi	Ayaayo	2017-05-20	AYA044	60	Female	Agriculture	0	0	0	0	0	0	3	0		No
BrongAhafo	Wenchi	Ayaayo	2017-05-20	AYA045	44	Female	Agriculture	0	0	0	0	0	0	1	0		No
BrongAhafo	Wenchi	Ayaayo	2017-05-20	AYA046	50	Female	Agriculture	0	0	0	0	0	0	1	0		No
BrongAhafo	Wenchi	Ayaayo	2017-05-20	AYA047	60	Female	Agriculture	0	0	0	0	0	0	1	0		No
BrongAhafo	Wenchi	Ayaayo	2017-05-20	AYA048	15	Female	Unemployed	0	0	0	0	0	0	1	0		No
BrongAhafo	Wenchi	Ayaayo	2017-05-20	AYA049	14	Female	Unemployed	0	0	0	0	0	0	1	0		No
BrongAhafo	Wenchi	Ayaayo	2017-05-20	AYA050	46	Female	Agriculture	0	0	0	0	0	0	1	0		No
BrongAhafo	Wenchi	Ayaayo	2017-05-20	AYA051	55	Male	Agriculture	1	0	0	0	0	0	2	1		No
BrongAhafo	Wenchi	Ayaayo	2017-05-20	AYA052	30	Female	Agriculture	0	0	0	0	0	0	1	0		No
BrongAhafo	Wenchi	Ayaayo	2017-05-20	AYA053	45	Male	Agriculture	0	0	0	0	0	0	1	0		No
BrongAhafo	Wenchi	Ayaayo	2017-05-20	AYA054	50	Female	Sales and service	0	0	0	0	0	0	1	0		No
BrongAhafo	Wenchi	Ayaayo	2017-05-20	AYA055	45	Female	Agriculture	0	0	0	0	0	0	1	0		No
BrongAhafo	Wenchi	Ayaayo	2017-05-20	AYA056	57	Male	Agriculture	0	0	0	0	0	0	1	0		No
BrongAhafo	Wenchi	Ayaayo	2017-05-20	AYA057	60	Female	Agriculture	1	1	0	0	0	0	2	1	Yes		MTB not detected	1
BrongAhafo	Wenchi	Ayaayo	2017-05-20	AYA058	15	Female	Agriculture	0	0	0	0	0	0	1	0		No
BrongAhafo	Wenchi	Ayaayo	2017-05-20	AYA059	44	Female	Agriculture	0	0	0	0	0	0	1	0		No
BrongAhafo	Wenchi	Ayaayo	2017-05-20	AYA060	20	Female	Agriculture	0	0	0	0	0	0	1	0		No
BrongAhafo	Wenchi	Ayaayo	2017-05-20	AYA061	49	Female	Agriculture	0	0	0	0	0	0	1	0		No
BrongAhafo	Wenchi	Ayaayo	2017-05-20	AYA062	33	Male	Manual labour	0	0	0	0	0	0	1	0		No
BrongAhafo	Wenchi	Ayaayo	2017-05-20	AYA063	41	Female	Agriculture	0	0	0	0	0	0	1	0		No
BrongAhafo	Wenchi	Ayaayo	2017-05-20	AYA064	44	Female	Agriculture	0	0	0	0	0	0	3	0		No
BrongAhafo	Wenchi	Ayaayo	2017-05-20	AYA065	39	Male	Agriculture	0	0	0	0	0	0	3	0		No
BrongAhafo	Wenchi	Ayaayo	2017-05-20	AYA066	21	Male	Unemployed	0	0	0	0	0	0	1	0		No
BrongAhafo	Wenchi	Ayaayo	2017-05-20	AYA067	30	Female	Agriculture	0	0	0	0	0	0	1	0		No
BrongAhafo	Wenchi	Ayaayo	2017-05-20	AYA068	37	Female	Agriculture	0	0	0	0	0	0	1	0		No
BrongAhafo	Wenchi	Ayaayo	2017-05-20	AYA069	54	Male	Manual labour	0	0	0	0	0	0	1	0		No
BrongAhafo	Wenchi	Ayaayo	2017-05-20	AYA070	71	Male	Professional	0	0	0	0	0	0	1	0		No
BrongAhafo	Wenchi	Ayaayo	2017-05-20	AYA071	57	Male	Manual labour	0	0	0	0	0	0	1	0		No
BrongAhafo	Wenchi	Ayaayo	2017-05-20	AYA072	51	Male	Manual labour	0	0	0	0	0	0	1	0		No
BrongAhafo	Wenchi	Ayaayo	2017-05-20	AYA073	22	Male	Manual labour	0	0	0	0	0	0	1	0		No
BrongAhafo	Wenchi	Ayaayo	2017-05-20	AYA074	31	Male	Manual labour	0	0	0	0	0	0	1	0		No
BrongAhafo	Wenchi	Ayaayo	2017-05-20	AYA075	58	Male	Manual labour	0	0	0	0	0	0	3	0		No
BrongAhafo	Wenchi	Ayaayo	2017-05-20	AYA076	41	Male	Manual labour	0	0	0	0	0	0	1	0		No
BrongAhafo	Wenchi	Ayaayo	2017-05-20	AYA077	40	Male	Miner	1	0	0	0	0	0	1	0	Yes		MTB not detected	1
BrongAhafo	Wenchi	Ayaayo	2017-05-20	AYA078	28	Male	Miner	0	0	0	0	0	0	1	0		No
BrongAhafo	Wenchi	Ayaayo	2017-05-20	AYA079	26	Male	Miner	0	0	0	0	0	0	1	0		No
BrongAhafo	Wenchi	Ayaayo	2017-05-20	AYA080	44	Male	Manual labour	0	0	0	0	0	0	3	0		No
BrongAhafo	Wenchi	Ayaayo	2017-05-20	AYA081	28	Male	Sales and service	0	0	0	0	0	0	1	0		No
BrongAhafo	Wenchi	Ayaayo	2017-05-20	AYA082	43	Male	Manual labour	0	0	0	0	0	0	1	0		No
BrongAhafo	Wenchi	Ayaayo	2017-05-20	AYA083	37	Male	Manual labour	0	0	0	0	0	0	1	0		No
BrongAhafo	Wenchi	Ayaayo	2017-05-20	AYA083A	37	Male	Manual labour	0	0	0	0	0	0	3	0		No
BrongAhafo	Wenchi	Ayaayo	2017-05-20	AYA084	31	Male	Manual labour	0	0	0	0	0	0	1	0		No
BrongAhafo	Wenchi	Ayaayo	2017-05-20	AYA085	27	Male	Manual labour	0	0	0	0	0	0	3	0		No
BrongAhafo	Wenchi	Ayaayo	2017-05-20	AYA086	35	Male	Manual labour	0	0	0	0	0	0	1	0		No
BrongAhafo	Wenchi	Ayaayo	2017-05-20	AYA087	40	Female	Sales and service	0	0	0	0	0	0	1	0		No
BrongAhafo	Wenchi	Ayaayo	2017-05-20	AYA088	32	Male	Manual labour	0	0	0	0	0	0	1	0		No
BrongAhafo	Wenchi	Ayaayo	2017-05-20	AYA089	35	Male	Miner	1	1	1	0	0	0	1	0	Yes		MTB not detected	1
BrongAhafo	Wenchi	Ayaayo	2017-05-20	AYA090	24	Male	Manual labour	0	0	0	0	0	0	1	0		No
BrongAhafo	Wenchi	Ayaayo	2017-05-20	AYA091	20	Male	Professional	0	0	0	0	0	0	1	0		No
BrongAhafo	Wenchi	Ayaayo	2017-05-20	AYA092	48	Male	Manual labour	0	0	0	0	0	0	3	0		No
BrongAhafo	Wenchi	Ayaayo	2017-05-20	AYA093	28	Male	Manual labour	0	0	0	0	0	0	3	0		No
BrongAhafo	Wenchi	Ayaayo	2017-05-20	AYA094	37	Male	Manual labour	1	0	0	0	0	0	1	0	Yes		MTB not detected	1
BrongAhafo	Wenchi	Ayaayo	2017-05-20	AYA095	38	Female	Sales and service	0	0	0	0	0	0	1	0		No
BrongAhafo	Wenchi	Ayaayo	2017-05-20	AYA096	45	Male	Manual labour	1	1	0	0	0	0	1	0	Yes		MTB not detected	1
BrongAhafo	Wenchi	Ayaayo	2017-05-20	AYA097	29	Male	Sales and service	0	0	0	0	0	0	3	0		No
BrongAhafo	Wenchi	Ayaayo	2017-05-20	AYA098	40	Male	Manual labour	0	0	0	0	0	0	1	0		No
BrongAhafo	Wenchi	Ayaayo	2017-05-20	AYA099	54	Male	Miner	1	1	0	0	0	0	3	0	Yes		MTB not detected	1
BrongAhafo	Wenchi	Ayaayo	2017-05-20	AYA100	29	Male	Sales and service	0	0	0	0	0	0	1	0		No
BrongAhafo	Wenchi	Ayaayo	2017-05-20	AYA101	52	Male	Manual labour	0	0	0	0	0	0	3	0		No
BrongAhafo	Wenchi	Ayaayo	2017-05-20	AYA102	24	Male	Manual labour	1	0	0	0	0	0	1	0	Yes		MTB not detected	1
BrongAhafo	Wenchi	Ayaayo	2017-05-20	AYA103	38	Male	Manual labour	1	1	0	0	0	0	1	0	Yes		MTB not detected	1
BrongAhafo	Wenchi	Ayaayo	2017-05-20	AYA104	35	Male	Miner	1	0	0	0	0	0	1	0		No
BrongAhafo	Wenchi	Ayaayo	2017-05-20	AYA105	38	Male	Manual labour	0	0	0	0	0	0	1	0		No
BrongAhafo	Wenchi	Ayaayo	2017-05-20	AYA106	34	Male	Miner	0	0	0	0	0	0	1	0		No
BrongAhafo	Wenchi	Ayaayo	2017-05-20	AYA107	45	Male	Manual labour	0	0	0	0	0	0	1	0		No
BrongAhafo	Wenchi	Ayaayo	2017-05-20	AYA108	28	Male	Manual labour	0	0	0	0	0	0	1	0		No
BrongAhafo	Wenchi	Ayaayo	2017-05-20	AYA109	20	Male	Manual labour	0	0	0	0	0	0	1	0		No
BrongAhafo	Wenchi	Ayaayo	2017-05-20	AYA110	40	Male	Manual labour	0	0	0	0	0	0	1	0		No
BrongAhafo	Wenchi	Ayaayo	2017-05-20	AYA111	35	Male	Manual labour	1	1	0	0	0	1	1	0	Yes		MTB not detected	1
BrongAhafo	Wenchi	Ayaayo	2017-05-20	AYA112	38	Male	Miner	0	0	0	0	0	0	1	0		No
BrongAhafo	Wenchi	Ayaayo	2017-05-20	AYA113	34	Male	Manual labour	0	0	0	0	0	0	1	0		No
BrongAhafo	Dormaa East	Dormaa Akwamu	2017-05-22	DAK 001	83	Male	Professional	0	0	0	0	0	0	1	0		No
BrongAhafo	Dormaa East	Dormaa Akwamu	2017-05-22	DAK 002	60	Female	Professional	0	0	0	0	0	0	1	0		No
BrongAhafo	Dormaa East	Dormaa Akwamu	2017-05-22	DAK 003	30	Male	Agriculture	0	0	0	0	0	0	1	0		No
BrongAhafo	Dormaa East	Dormaa Akwamu	2017-05-22	DAK 004	66	Female		0	0	0	0	0	0	1	0		No
BrongAhafo	Dormaa East	Dormaa Akwamu	2017-05-22	DAK 005	76	Female	Agriculture	0	0	0	0	0	0	1	0		No
BrongAhafo	Dormaa East	Dormaa Akwamu	2017-05-22	DAK 006	72	Female	Agriculture	0	0	0	0	0	0	1	0		No
BrongAhafo	Dormaa East	Dormaa Akwamu	2017-05-22	DAK 007	65	Female	Agriculture	0	0	0	0	0	0	1	0		No
BrongAhafo	Dormaa East	Dormaa Akwamu	2017-05-22	DAK 008	63	Female	Agriculture	0	0	0	0	0	0	1	0		No
BrongAhafo	Dormaa East	Dormaa Akwamu	2017-05-22	DAK 009	67	Female	Agriculture	0	0	0	0	0	0	1	0		No
BrongAhafo	Dormaa East	Dormaa Akwamu	2017-05-22	DAK 010	63	Female	Agriculture	0	0	0	0	0	0	1	0		No
BrongAhafo	Dormaa East	Dormaa Akwamu	2017-05-22	DAK 011	76	Female	Agriculture	0	0	0	0	0	0	1	0		No
BrongAhafo	Dormaa East	Dormaa Akwamu	2017-05-22	DAK 012	76	Female	Agriculture	0	0	0	0	0	0	1	0		No
BrongAhafo	Dormaa East	Dormaa Akwamu	2017-05-22	DAK 013	52	Female	Agriculture	0	0	0	0	0	0	1	0		No
BrongAhafo	Dormaa East	Dormaa Akwamu	2017-05-22	DAK 014	59	Female	Sales and service	0	0	0	0	0	0	1	0		No
BrongAhafo	Dormaa East	Dormaa Akwamu	2017-05-22	DAK 015	48	Female	Agriculture	0	0	0	0	0	0	1	0		No
BrongAhafo	Dormaa East	Dormaa Akwamu	2017-05-22	DAK 016	65	Male	Agriculture	0	0	0	0	0	0	1	0		No
BrongAhafo	Dormaa East	Dormaa Akwamu	2017-05-22	DAK 015	57	Female	Agriculture	0	0	0	0	0	0	1	0		No
BrongAhafo	Dormaa East	Dormaa Akwamu	2017-05-22	DAK 018	82	Female	Agriculture	0	0	0	0	0	0	1	0		No
BrongAhafo	Dormaa East	Dormaa Akwamu	2017-05-22	DAK 019	66	Female	Agriculture	0	0	0	0	0	0	1	0		No
BrongAhafo	Dormaa East	Dormaa Akwamu	2017-05-22	DAK 020	56	Female	Agriculture	0	0	0	0	0	0	1	0		No
BrongAhafo	Dormaa East	Dormaa Akwamu	2017-05-22	DAK 021	80	Female	Unemployed	0	0	0	0	0	0	1	0		No
BrongAhafo	Dormaa East	Dormaa Akwamu	2017-05-22	DAK 022	55	Female	Agriculture	0	0	0	0	0	0	1	0		No
BrongAhafo	Dormaa East	Dormaa Akwamu	2017-05-22	DAK 023	81	Female	Agriculture	0	0	0	0	0	0	1	0		No
BrongAhafo	Dormaa East	Dormaa Akwamu	2017-05-22	DAK 024	30	Female	Agriculture	0	0	0	0	0	0	1	0		No
BrongAhafo	Dormaa East	Dormaa Akwamu	2017-05-22	DAK 025	57	Female	Sales and service	0	0	0	0	0	0	1	0		No
BrongAhafo	Dormaa East	Dormaa Akwamu	2017-05-22	DAK 026	52	Female	Agriculture	1	1	1	0	0	0	1	0	Yes
BrongAhafo	Dormaa East	Dormaa Akwamu	2017-05-22	DAK 027	27	Female	Agriculture	1	1	0	1	0	0	1	0	Yes
BrongAhafo	Dormaa East	Dormaa Akwamu	2017-05-22	DAK 028	40	Female	Agriculture	1	1	0	0	0	0	1	0	Yes
BrongAhafo	Dormaa East	Dormaa Akwamu	2017-05-22	DAK 029	69	Female	Agriculture	0	0	0	0	0	0	1	0		No
BrongAhafo	Dormaa East	Dormaa Akwamu	2017-05-22	DAK 030	65	Female	Agriculture	0	0	0	0	0	0	1	0		No
BrongAhafo	Dormaa East	Dormaa Akwamu	2017-05-22	DAK 031	83	Male	Agriculture	1	0	0	0	0	0	1	0		No
BrongAhafo	Dormaa East	Dormaa Akwamu	2017-05-22	DAK 032	61	Male	Agriculture	1	0	0	0	0	0	1	0	Yes
BrongAhafo	Dormaa East	Dormaa Akwamu	2017-05-22	DAK 033	45	Male	Agriculture	0	0	0	0	0	0	4		Yes
BrongAhafo	Dormaa East	Dormaa Akwamu	2017-05-22	DAK 034	55	Female	Agriculture	0	0	0	0	0	0	1	0		No
BrongAhafo	Dormaa East	Dormaa Akwamu	2017-05-22	DAK 035	58	Male	Agriculture	0	0	0	0	0	0	1	0		No
BrongAhafo	Dormaa East	Dormaa Akwamu	2017-05-22	DAK 036	44	Female	Agriculture	0	0	0	0	0	0	1	0		No
BrongAhafo	Dormaa East	Dormaa Akwamu	2017-05-22	DAK 037	37	Female	Agriculture	1	1	1	0	0	0	1	0	Yes
BrongAhafo	Dormaa East	Dormaa Akwamu	2017-05-22	DAK 038	34	Male	Manual labour	1	1	0	0	0	0	1	0	Yes
BrongAhafo	Dormaa East	Dormaa Akwamu	2017-05-22	DAK 039	46	Female	Agriculture	0	0	0	0	0	0	1	0		No
BrongAhafo	Dormaa East	Dormaa Akwamu	2017-05-22	DAK 040	51	Male	Agriculture	0	0	0	0	0	0	1	0
BrongAhafo	Dormaa East	Dormaa Akwamu	2017-05-22	DAK 041	41	Female	Agriculture	0	0	0	0	0	0	1	0		No
BrongAhafo	Dormaa East	Dormaa Akwamu	2017-05-22	DAK 042	38	Female	Sales and service	0	0	0	0	0	0	1	0		No
BrongAhafo	Dormaa East	Dormaa Akwamu	2017-05-22	DAK 043	27	Male	Miner	0	0	0	0	0	0	1	0		No
BrongAhafo	Dormaa East	Dormaa Akwamu	2017-05-22	DAK 044	37	Female	Agriculture	0	0	0	0	0	0	1	0		No
BrongAhafo	Dormaa East	Dormaa Akwamu	2017-05-22	DAK 045	34	Female	Agriculture	0	0	0	0	0	0	1	0		No
BrongAhafo	Dormaa East	Dormaa Akwamu	2017-05-22	DAK 046	29	Male	Professional	0	0	0	0	0	0	1	0		No
BrongAhafo	Dormaa East	Dormaa Akwamu	2017-05-22	DAK 047	23	Female	Manual labour	0	0	0	0	0	0	1	0		No
BrongAhafo	Dormaa East	Dormaa Akwamu	2017-05-22	DAK 048	53	Male	Agriculture	0	0	0	0	0	0	4		Yes
BrongAhafo	Dormaa East	Dormaa Akwamu	2017-05-22	DAK 049	86	Female	Agriculture	0	0	0	0	0	0	1	0		No
BrongAhafo	Dormaa East	Dormaa Akwamu	2017-05-22	DAK 051	51	Female	Agriculture	0	0	0	0	0	0	1	0		No
BrongAhafo	Dormaa East	Dormaa Akwamu	2017-05-22	DAK 052	37	Female	Sales and service	0	0	0	0	0	0	1	0		No
BrongAhafo	Dormaa East	Dormaa Akwamu	2017-05-22	DAK 053	61	Female	Agriculture	0	0	0	0	0	0	1	0		No
BrongAhafo	Dormaa East	Dormaa Akwamu	2017-05-22	DAK 055	55	Female	Agriculture	0	0	0	0	0	0	1	0		No
BrongAhafo	Dormaa East	Dormaa Akwamu	2017-05-22	DAK 055	53	Female	Agriculture	0	0	0	0	0	0	1	0		No
BrongAhafo	Dormaa East	Dormaa Akwamu	2017-05-22	DAK 056	60	Male	Agriculture	0	0	0	0	0	0	2	1	Yes		MTB not detected	1
BrongAhafo	Dormaa East	Dormaa Akwamu	2017-05-22	DAK 057	54	Male	Agriculture	0	0	0	0	0	0	1	0		No
BrongAhafo	Dormaa East	Dormaa Akwamu	2017-05-22	DAK 058	31	Male	Agriculture	0	0	0	0	0	0	1	0		No
BrongAhafo	Dormaa East	Dormaa Akwamu	2017-05-22	DAK 059	59	Male	Agriculture	0	0	0	0	0	0	1	0		No
BrongAhafo	Dormaa East	Dormaa Akwamu	2017-05-22	DAK 062	69	Male	Agriculture	0	0	0	0	0	0	1	0		No
BrongAhafo	Dormaa East	Dormaa Akwamu	2017-05-22	DAK 061	78	Male	Agriculture	0	0	0	0	0	0	1	0		No
BrongAhafo	Dormaa East	Dormaa Akwamu	2017-05-22	DAK 062	49	Male	Agriculture	0	0	0	0	0	0	1	0		No
BrongAhafo	Dormaa East	Dormaa Akwamu	2017-05-22	DAK 063	56	Female	Agriculture	0	0	0	0	0	0	1	0		No
BrongAhafo	Dormaa East	Dormaa Akwamu	2017-05-22	DAK 064	52	Female	Agriculture	0	0	0	0	0	0	1	0		No
BrongAhafo	Dormaa East	Dormaa Akwamu	2017-05-22	DAK 065	48	Female	Agriculture	0	0	0	0	0	0	1	0		No
BrongAhafo	Dormaa East	Dormaa Akwamu	2017-05-22	DAK 066	45	Female	Agriculture	0	0	0	0	0	0	1	0		No
BrongAhafo	Dormaa East	Dormaa Akwamu	2017-05-22	DAK 067	52	Male	Manual labour	0	0	0	0	0	0	2	1	Yes		MTB not detected	1
BrongAhafo	Dormaa East	Dormaa Akwamu	2017-05-22	DAK 068	72	Male	Agriculture	1	1	1	1	1	1	2	1	Yes		MTB not detected	1
BrongAhafo	Dormaa East	Dormaa Akwamu	2017-05-22	DAK 069	82	Male	Agriculture	1	1	1	0	0	0	1	0	Yes
BrongAhafo	Dormaa East	Dormaa Akwamu	2017-05-22	DAK 070	55	Male	Manual labour	0	0	0	0	0	0	2	1	Yes		MTB not detected	1
BrongAhafo	Dormaa East	Dormaa Akwamu	2017-05-22	DAK 071	80	Female	Agriculture	1	1	1	0	0	0	1	0	Yes
BrongAhafo	Dormaa East	Dormaa Akwamu	2017-05-22	DAK 072	80	Female	Agriculture	1	1	1	0	0	0	2	1	Yes		MTB not detected	1
BrongAhafo	Dormaa East	Dormaa Akwamu	2017-05-22	DAK 073	82	Female	Agriculture	1	1	1	0	0	0	2	1	Yes		MTB not detected	1
BrongAhafo	Dormaa East	Dormaa Akwamu	2017-05-22	DAK 074	49	Male	Agriculture	0	0	0	0	0	0	4
BrongAhafo	Dormaa East	Dormaa Akwamu	2017-05-22	DAK 075	70	Female		0	0	0	0	0	0	2	1
BrongAhafo	Dormaa East	Dormaa Akwamu	2017-05-22	DAK 076	35	Female	Sales and service	0	0	0	0	0	0	1	0		No
BrongAhafo	Dormaa East	Dormaa Akwamu	2017-05-22	DAK 077	72	Female	Agriculture	1	0	1	0	0	0	1	0		No
BrongAhafo	Dormaa East	Dormaa Akwamu	2017-05-22	DAK 078	15	Male	Unemployed	0	0	0	0	0	0	1	0		No
BrongAhafo	Dormaa East	Dormaa Akwamu	2017-05-22	DAK 079	55	Female	Miner	0	0	0	0	0	0	1	0		No
BrongAhafo	Dormaa East	Dormaa Akwamu	2017-05-22	DAK 080	62	Female	Agriculture	0	0	0	0	0	0	1	0		No
BrongAhafo	Dormaa East	Dormaa Akwamu	2017-05-22	DAK 081	64	Female	Agriculture	0	0	0	0	0	0	1	0		No
BrongAhafo	Dormaa East	Dormaa Akwamu	2017-05-22	DAK 082	46	Male	Sales and service	1	1	0	1	1	0	2	1	Yes		MTB not detected	1
BrongAhafo	Dormaa East	Dormaa Akwamu	2017-05-22	DAK 083	48	Female	Agriculture	0	0	0	0	0	0	1	0		No
BrongAhafo	Dormaa East	Dormaa Akwamu	2017-05-22	DAK 084	70	Female	Agriculture	0	0	0	0	0	0	1	0		No
BrongAhafo	Dormaa East	Dormaa Akwamu	2017-05-22	DAK 085	55	Female	Sales and service	0	0	0	0	0	0	1	0		No
BrongAhafo	Dormaa East	Dormaa Akwamu	2017-05-22	DAK 086	60	Female	Agriculture	0	0	0	0	0	0	1	0		No
BrongAhafo	Dormaa East	Dormaa Akwamu	2017-05-22	DAK 087	70	Female	Agriculture	0	0	0	0	0	0	2	1	Yes		MTB not detected	1
BrongAhafo	Dormaa East	Dormaa Akwamu	2017-05-22	DAK 088	43	Female	Agriculture	0	0	0	0	0	0	1	0		No
BrongAhafo	Dormaa East	Dormaa Akwamu	2017-05-22	DAK 089	52	Female	Agriculture	0	0	0	0	0	0	1	0		No
BrongAhafo	Dormaa East	Dormaa Akwamu	2017-05-22	DAK 090	64	Female	Agriculture	0	0	0	0	0	0	1	0		No
BrongAhafo	Dormaa East	Dormaa Akwamu	2017-05-22	DAK 091	70	Female	Agriculture	0	0	0	0	0	0	1	0		No
BrongAhafo	Dormaa East	Dormaa Akwamu	2017-05-22	DAK 092	50	Female	Agriculture	0	0	0	0	0	0	1	0		No
BrongAhafo	Dormaa East	Dormaa Akwamu	2017-05-22	DAK 093	58	Male	Agriculture	0	0	0	0	0	0	1	0		No
BrongAhafo	Dormaa East	Dormaa Akwamu	2017-05-22	DAK 094	71	Male	Agriculture	0	0	0	0	0	0	1	0		No
BrongAhafo	Dormaa East	Dormaa Akwamu	2017-05-22	DAK 095	34	Male	Manual labour	0	0	0	0	0	0	1	0		No
BrongAhafo	Dormaa East	Dormaa Akwamu	2017-05-22	DAK 096	58	Male	Sales and service	0	0	0	0	0	0	1	0		No
BrongAhafo	Dormaa East	Dormaa Akwamu	2017-05-22	DAK 097	45	Male	Agriculture	0	0	0	0	0	0	1	0		No
BrongAhafo	Dormaa East	Dormaa Akwamu	2017-05-22	DAK 098	57	Female	Agriculture	0	0	0	0	0	0	1	0		No
BrongAhafo	Dormaa East	Dormaa Akwamu	2017-05-22	DAK 099	54	Female	Agriculture	0	0	0	0	0	0	1	0		No
BrongAhafo	Dormaa East	Dormaa Akwamu	2017-05-22	DAK 100	52	Female	Agriculture	0	0	0	0	0	0	1	0		No
BrongAhafo	Dormaa East	Dormaa Akwamu	2017-05-22	DAK 101	75	Male	Agriculture	0	0	0	0	0	0	1	0		No
BrongAhafo	Dormaa East	Dormaa Akwamu	2017-05-22	DAK 102	56	Male	Professional	0	0	0	0	0	0	1	0		No
BrongAhafo	Dormaa East	Dormaa Akwamu	2017-05-22	DAK 103	66	Female	Agriculture	0	0	0	0	0	0	1	0		No
BrongAhafo	Dormaa East	Dormaa Akwamu	2017-05-22	DAK 104	35	Female	Sales and service	0	0	0	0	0	0	1	0		No
BrongAhafo	Dormaa East	Dormaa Akwamu	2017-05-22	DAK 105	24	Female	Sales and service	0	0	0	0	0	0	1	0		No
BrongAhafo	Dormaa East	Dormaa Akwamu	2017-05-22	DAK 106	28	Female	Sales and service	0	0	0	0	0	0	2	1	Yes		MTB not detected	1
BrongAhafo	Dormaa East	Dormaa Akwamu	2017-05-22	DAK 107	32	Male	Professional	0	0	0	0	0	0	1	0		No
BrongAhafo	Dormaa East	Dormaa Akwamu	2017-05-22	DAK 108	32	Female	Sales and service	1	1	1	1	0	1	2	1	Yes		MTB not detected	1
BrongAhafo	Dormaa East	Dormaa Akwamu	2017-05-22	DAK 109	27	Female	Sales and service	1	0	1	0	0	0	1	0	Yes
BrongAhafo	Dormaa East	Dormaa Akwamu	2017-05-22	DAK 110	44	Female	Sales and service	1	1	1	0	0	0	1	0	Yes
BrongAhafo	Dormaa East	Dormaa Akwamu	2017-05-22	DAK 111	80	Female	Agriculture	0	0	0	0	0	0	1	0		No
BrongAhafo	Dormaa East	Dormaa Akwamu	2017-05-22	DAK 112	90	Female	Agriculture	1	1	1	0	0	0	1	0	Yes
BrongAhafo	Dormaa East	Dormaa Akwamu	2017-05-22	DAK 113	47	Female	Agriculture	0	0	0	0	0	0	1	0		No
BrongAhafo	Dormaa East	Dormaa Akwamu	2017-05-22	DAK 114	69	Male	Agriculture	0	0	0	0	0	0	1	0		No
BrongAhafo	Dormaa East	Dormaa Akwamu	2017-05-22	DAK 116	79	Female	Agriculture	0	0	0	0	0	0	1	0		No
BrongAhafo	Dormaa East	Dormaa Akwamu	2017-05-22	DAK 117	51	Female	Agriculture	1	1	1	0	1	0	2	1	Yes		MTB not detected	1
BrongAhafo	Dormaa East	Dormaa Akwamu	2017-05-22	DAK 118	17	Female	Unemployed	0	0	0	0	0	0	1	0		No
BrongAhafo	Dormaa East	Dormaa Akwamu	2017-05-22	DAK 119	79	Female	Agriculture	0	0	0	0	0	0	1	0		No
BrongAhafo	Dormaa East	Dormaa Akwamu	2017-05-22	DAK 120	61	Female	Agriculture	0	0	0	0	0	0	1	0		No
BrongAhafo	Dormaa East	Dormaa Akwamu	2017-05-22	DAK 121	55	Female	Agriculture	0	0	0	0	0	0	1	0		No
BrongAhafo	Dormaa East	Dormaa Akwamu	2017-05-22	DAK 122	85	Female	Agriculture	1	0	0	0	0	0	1	0		No
BrongAhafo	Dormaa East	Dormaa Akwamu	2017-05-22	DAK 123	85	Female	Agriculture	1	1	0	0	1	0	2	1	Yes		MTB not detected	1
BrongAhafo	Dormaa East	Dormaa Akwamu	2017-05-22	DAK 124	74	Female	Agriculture	0	0	0	0	0	0	1	0		No
BrongAhafo	Dormaa East	Dormaa Akwamu	2017-05-22	DAK 125	56	Female	Agriculture	0	0	0	0	0	0	1	0		No
BrongAhafo	Dormaa East	Dormaa Akwamu	2017-05-22	DAK 126	49	Female	Sales and service	0	0	0	0	0	0	1	0		No
BrongAhafo	Dormaa East	Dormaa Akwamu	2017-05-22	DAK 127	66	Female	Agriculture	0	0	0	0	0	0	1	0		No
BrongAhafo	Dormaa East	Dormaa Akwamu	2017-05-22	DAK 128	82	Female	Agriculture	1	0	1	0	1	0	2	1	Yes		MTB not detected	1
BrongAhafo	Dormaa East	Dormaa Akwamu	2017-05-22	DAK 129	42	Female	Sales and service	1	0	0	0	0	0	1	0		No
BrongAhafo	Dormaa East	Dormaa Akwamu	2017-05-22	DAK 130	62	Female	Agriculture	0	0	0	0	0	0	1	0		No
BrongAhafo	Dormaa East	Dormaa Akwamu	2017-05-22	DAK 131	31	Female	Agriculture	0	0	0	0	0	0	1	0		No
BrongAhafo	Dormaa East	Dormaa Akwamu	2017-05-22	DAK 132	19	Female		0	0	0	0	0	0	1	0		No
BrongAhafo	Dormaa East	Dormaa Akwamu	2017-05-22	DAK 133	43	Female	Sales and service	0	0	0	0	0	0	1	0		No
BrongAhafo	Dormaa East	Dormaa Akwamu	2017-05-22	DAK 134	73	Female	Agriculture	0	0	0	0	0	0	1	0		No
BrongAhafo	Dormaa East	Dormaa Akwamu	2017-05-22	DAK 135	64	Female	Agriculture	0	0	0	0	0	0	1	0		No
BrongAhafo	Dormaa East	Dormaa Akwamu	2017-05-22	DAK 136	67	Female	Agriculture	0	0	0	0	0	0	1	0		No
BrongAhafo	Dormaa East	Dormaa Akwamu	2017-05-22	DAK 137	60	Female	Sales and service	0	0	0	0	0	0	1	0		No
BrongAhafo	Dormaa East	Dormaa Akwamu	2017-05-22	DAK 138	76	Female		0	0	0	0	0	0	1	0		No
BrongAhafo	Dormaa East	Dormaa Akwamu	2017-05-22	DAK 139	41	Female	Sales and service	0	0	0	0	0	0	1	0		No
BrongAhafo	Dormaa East	Dormaa Akwamu	2017-05-22	DAK 140	65	Male	Agriculture	1	1	1	1	0	0	2	1	Yes		MTB detected very low rifampicin sensitive	2
BrongAhafo	Dormaa East	Dormaa Akwamu	2017-05-22	DAK 141	63	Female	Agriculture	0	0	0	0	0	0	1	0		No
BrongAhafo	Dormaa East	Dormaa Akwamu	2017-05-22	DAK 142	74	Female	Agriculture	0	0	0	0	0	0	1	0		No
BrongAhafo	Dormaa East	Dormaa Akwamu	2017-05-22	DAK 143	58	Female	Agriculture	0	0	0	0	0	0	1	0		No
BrongAhafo	Dormaa East	Dormaa Akwamu	2017-05-22	DAK 144	38	Male		1	1	1	1	1	0	2	1	Yes		MTB detected high rifampicin resistant	3
BrongAhafo	Dormaa East	Dormaa Akwamu	2017-05-22	DAK 145	45	Female		0	0	0	0	0	0	1	0		No
BrongAhafo	Dormaa East	Dormaa Akwamu	2017-05-22	DAK 146	19	Male	Sales and service	1	1	1	1	1	0	1	0	Yes
BrongAhafo	Dormaa East	Dormaa Akwamu	2017-05-22	DAK 147	21	Female		0	0	0	0	0	0	1	0		No
BrongAhafo	Dormaa East	Dormaa Akwamu	2017-05-22	DAK 148	45	Female	Agriculture	0	0	0	0	0	0	1	0		No
BrongAhafo	Dormaa East	Dormaa Akwamu	2017-05-22	DAK 149	43	Female	Agriculture	0	0	0	0	0	0	1	0		No
BrongAhafo	Dormaa East	Dormaa Akwamu	2017-05-22	DAK 150	79	Male	Sales and service	0	0	0	0	0	0	1	0		No
BrongAhafo	Dormaa East	Dormaa Akwamu	2017-05-22	DAK 151	76	Female		0	0	0	0	0	0	1	0		No
BrongAhafo	Dormaa East	Dormaa Akwamu	2017-05-22	DAK 152	82	Female		0	0	0	0	0	0	1	0		No
BrongAhafo	Dormaa East	Dormaa Akwamu	2017-05-22	DAK 153	43	Female	Agriculture	0	0	0	0	0	0	1	0		No
BrongAhafo	Dormaa East	Dormaa Akwamu	2017-05-22	DAK 154	80	Male	Agriculture	0	0	0	0	0	0	1	0		No
BrongAhafo	Dormaa East	Dormaa Akwamu	2017-05-22	DAK 155	45	Female	Agriculture	0	0	0	0	0	0	1	0		No
BrongAhafo	Dormaa East	Dormaa Akwamu	2017-05-22	DAK 156	22	Female	Agriculture	0	0	0	0	0	0	1	0		No
BrongAhafo	Dormaa East	Dormaa Akwamu	2017-05-22	DAK 157	66	Female	Agriculture	0	0	0	0	0	0	1	0		No
BrongAhafo	Dormaa East	Dormaa Akwamu	2017-05-22	DAK 158	62	Male	Unemployed	0	0	0	0	0	0	1	0		No
BrongAhafo	Dormaa East	Dormaa Akwamu	2017-05-22	DAK 159	42	Male	Agriculture	0	0	0	0	0	0	1	0		No
BrongAhafo	Dormaa East	Dormaa Akwamu	2017-05-22	DAK 160	79	Female	Agriculture	0	0	0	0	0	0	1	0	Yes
BrongAhafo	Dormaa East	Dormaa Akwamu	2017-05-22	DAK 161	56	Female	Agriculture	0	0	0	0	0	0	1	0		No
BrongAhafo	Dormaa East	Dormaa Akwamu	2017-05-22	DAK 162	76	Female	Agriculture	0	0	0	0	0	0	1	0		No
BrongAhafo	Dormaa East	Dormaa Akwamu	2017-05-22	DAK 163	25	Female	Sales and service	1	0	0	0	0	0	1	0		No
BrongAhafo	Dormaa East	Dormaa Akwamu	2017-05-22	DAK 164	22	Female	Sales and service	0	0	0	0	0	0	1	0		No
BrongAhafo	Dormaa East	Dormaa Akwamu	2017-05-22	DAK 165	40	Male	Unemployed	1	0	1	0	0	0	1	0	Yes
BrongAhafo	Dormaa East	Dormaa Akwamu	2017-05-22	DAK 166	9	Male	Unemployed	0	0	0	0	0	0	1	0		No
BrongAhafo	Dormaa East	Dormaa Akwamu	2017-05-22	DAK 167	25	Female		1	0	0	0	0	0	1	0		No
BrongAhafo	Dormaa East	Dormaa Akwamu	2017-05-22	DAK 168	58	Male	Sales and service	0	0	0	0	0	0	1	0		No
BrongAhafo	Dormaa East	Dormaa Akwamu	2017-05-22	DAK 169	70	Male	Manual labour	1	1	1	1	1	0	1	0	Yes
BrongAhafo	Dormaa East	Dormaa Akwamu	2017-05-22	DAK 170	20	Female	Sales and service	1	0	1	0	0	0	1	0		No
BrongAhafo	Dormaa East	Dormaa Akwamu	2017-05-22	DAK 172	33	Female	Professional	0	0	0	0	0	0	1	0		No
BrongAhafo	Dormaa East	Dormaa Akwamu	2017-05-22	DAK 173	28	Male	Professional	0	0	0	0	0	0	1	0		No
BrongAhafo	Dormaa East	Dormaa Akwamu	2017-05-22	DAK 174	26	Male	Professional	0	0	0	0	0	0	1	0		No
BrongAhafo	Dormaa East	Dormaa Akwamu	2017-05-22	DAK 175	69	Male	Sales and service	0	0	0	0	0	0	1	0		No
BrongAhafo	Dormaa East	Wamanafo	2017-05-23	WAM 001	43	Male	Agriculture	1	0	1	0	0	0	1	0		No
BrongAhafo	Dormaa East	Wamanafo	2017-05-23	WAM 002	60	Female	Sales and service	0	0	0	0	0	0	1	0		No
BrongAhafo	Dormaa East	Wamanafo	2017-05-23	WAM 003	40	Female	Sales and service	0	0	0	0	0	0	1	0		No
BrongAhafo	Dormaa East	Wamanafo	2017-05-23	WAM 004	35	Female	Sales and service	0	0	0	0	0	0	1	0		No
BrongAhafo	Dormaa East	Wamanafo	2017-05-23	WAM 005	35	Male	Agriculture	0	0	0	0	0	0	1	0		No
BrongAhafo	Dormaa East	Wamanafo	2017-05-23	WAM 006	51	Female	Agriculture	0	0	0	0	0	0	1	0		No
BrongAhafo	Dormaa East	Wamanafo	2017-05-23	WAM 007	50	Female	Agriculture	0	0	0	0	0	0	1	0		No
BrongAhafo	Dormaa East	Wamanafo	2017-05-23	WAM 008	41	Female	Agriculture	1	1	1	0	0	0	2	1	Yes		MTB not detected	1
BrongAhafo	Dormaa East	Wamanafo	2017-05-23	WAM 009	59	Female	Agriculture	1	1	1	0	1	1	1	0	Yes
BrongAhafo	Dormaa East	Wamanafo	2017-05-23	WAM 010	60	Female	Agriculture	1	1	1	0	0	0	2	1	Yes		MTB detected medium rifampicin sensitive	2
BrongAhafo	Dormaa East	Wamanafo	2017-05-23	WAM 011	43	Female	Agriculture	0	0	0	0	0	1	1	0		No
BrongAhafo	Dormaa East	Wamanafo	2017-05-23	WAM 012	24	Female	Sales and service	0	0	0	0	0	0	1	0		No
BrongAhafo	Dormaa East	Wamanafo	2017-05-23	WAM 013	90	Female	Agriculture	1	1	1	1	1	1	2	1	Yes		MTB not detected	1
BrongAhafo	Dormaa East	Wamanafo	2017-05-23	WAM 014	50	Male	Agriculture	0	0	0	0	0	0	1	0	Yes
BrongAhafo	Dormaa East	Wamanafo	2017-05-23	WAM 015	54	Female	Agriculture	0	0	0	0	0	0	1	0		No
BrongAhafo	Dormaa East	Wamanafo	2017-05-23	WAM 016	40	Female	Agriculture	0	0	0	0	0	0	1	0		No
BrongAhafo	Dormaa East	Wamanafo	2017-05-23	WAM 017	84	Female	Agriculture	1	0	1	0	0	0	1	0		No
BrongAhafo	Dormaa East	Wamanafo	2017-05-23	WAM 018	24	Female	Agriculture	0	0	0	0	0	0	1	0		No
BrongAhafo	Dormaa East	Wamanafo	2017-05-23	WAM 019	50	Female	Agriculture	0	0	0	0	0	0	1	0		No
BrongAhafo	Dormaa East	Wamanafo	2017-05-23	WAM 020	67	Female	Agriculture	0	0	0	0	0	0	1	0		No
BrongAhafo	Dormaa East	Wamanafo	2017-05-23	WAM 021	90	Female	Agriculture	0	0	0	0	0	0	1	0		No
BrongAhafo	Dormaa East	Wamanafo	2017-05-23	WAM 022	73	Female	Agriculture	0	0	0	0	0	0	1	0		No
BrongAhafo	Dormaa East	Wamanafo	2017-05-23	WAM 023	72	Female	Agriculture	0	0	0	0	0	0	1	0		No
BrongAhafo	Dormaa East	Wamanafo	2017-05-23	WAM 024	75	Female	Agriculture	0	0	0	0	0	0	1	0		No
BrongAhafo	Dormaa East	Wamanafo	2017-05-23	WAM 025	41	Female	Agriculture	0	0	0	0	0	0	1	0		No
BrongAhafo	Dormaa East	Wamanafo	2017-05-23	WAM 026	34	Female	Agriculture	0	0	0	0	0	0	1	0		No
BrongAhafo	Dormaa East	Wamanafo	2017-05-23	WAM 027	49	Female	Agriculture	0	0	0	0	0	0	1	0		No
BrongAhafo	Dormaa East	Wamanafo	2017-05-23	WAM 028	40	Female	Agriculture	1	1	0	0	0	0	1	0	Yes
BrongAhafo	Dormaa East	Wamanafo	2017-05-23	WAM 029	60	Female	Agriculture	0	0	0	0	0	0	1	0		No
BrongAhafo	Dormaa East	Wamanafo	2017-05-23	WAM 030	60	Female	Agriculture	0	0	0	0	0	0	1	0		No
BrongAhafo	Dormaa East	Wamanafo	2017-05-23	WAM 031	80	Female	Agriculture	1	1	1	0	0	0	4		Yes
BrongAhafo	Dormaa East	Wamanafo	2017-05-23	WAM 032	54	Female	Agriculture	0	0	0	0	0	0	1	0		No
BrongAhafo	Dormaa East	Wamanafo	2017-05-23	WAM 033	57	Female	Agriculture	1	1	1	0	0	0	1	0	Yes
BrongAhafo	Dormaa East	Wamanafo	2017-05-23	WAM 034	28	Male	Professional	0	0	0	0	0	0	1	0		No
BrongAhafo	Dormaa East	Wamanafo	2017-05-23	WAM 035	77	Female		1	1	1	1	1	0	2	1	Yes		MTB not detected	1
BrongAhafo	Dormaa East	Wamanafo	2017-05-23	WAM 036	59	Female	Agriculture	0	0	0	0	0	0	1	0		No
BrongAhafo	Dormaa East	Wamanafo	2017-05-23	WAM 037	48	Female	Agriculture	0	0	0	0	0	0	1	0		No
BrongAhafo	Dormaa East	Wamanafo	2017-05-23	WAM 038	58	Female	Agriculture	0	0	0	0	0	0	1	0		No
BrongAhafo	Dormaa East	Wamanafo	2017-05-23	WAM 039	71	Female	Agriculture	0	0	0	0	0	0	1	0		No
BrongAhafo	Dormaa East	Wamanafo	2017-05-23	WAM 040	58	Male	Agriculture	0	0	0	0	0	0	1	0		No
BrongAhafo	Dormaa East	Wamanafo	2017-05-23	WAM 041	50	Female	Agriculture	1	1	1	1	0	0	1	0	Yes
BrongAhafo	Dormaa East	Wamanafo	2017-05-23	WAM 042	25	Female	Sales and service	0	0	0	0	0	0	1	0		No
BrongAhafo	Dormaa East	Wamanafo	2017-05-23	WAM 043	50	Male	Agriculture	0	0	0	0	0	0	1	0		No
BrongAhafo	Dormaa East	Wamanafo	2017-05-23	WAM 044	44	Female	Agriculture	0	0	0	0	0	0	1	0		No
BrongAhafo	Dormaa East	Wamanafo	2017-05-23	WAM 045	40	Female	Sales and service	0	0	0	0	0	0	1	0		No
BrongAhafo	Dormaa East	Wamanafo	2017-05-23	WAM 046	78	Male	Agriculture	1	1	1	0	0	0	2	1	Yes		MTB not detected	1
BrongAhafo	Dormaa East	Wamanafo	2017-05-23	WAM 047	81	Female	Agriculture	1	0	1	0	0	0	1	0	Yes
BrongAhafo	Dormaa East	Wamanafo	2017-05-23	WAM 048	67	Male	Agriculture	0	0	0	0	0	0	1	0		No
BrongAhafo	Dormaa East	Wamanafo	2017-05-23	WAM 049	49	Female	Agriculture	0	0	0	0	0	0	1	0		No
BrongAhafo	Dormaa East	Wamanafo	2017-05-23	WAM 050	61	Female	Agriculture	0	0	0	0	0	0	1	0		No
BrongAhafo	Dormaa East	Wamanafo	2017-05-23	WAM 051	58	Female	Agriculture	0	0	0	0	0	0	1	0		No
BrongAhafo	Dormaa East	Wamanafo	2017-05-23	WAM 052	79	Female	Agriculture	0	0	0	0	0	0	1	0		No
BrongAhafo	Dormaa East	Wamanafo	2017-05-23	WAM 053	53	Female	Sales and service	1	1	1	0	1	1	1	0	Yes
BrongAhafo	Dormaa East	Wamanafo	2017-05-23	WAM 054	54	Female	Agriculture	1	0	1	0	0	0	1	0		No
BrongAhafo	Dormaa East	Wamanafo	2017-05-23	WAM 055	69	Male	Agriculture	0	0	0	0	0	0	1	0		No
BrongAhafo	Dormaa East	Wamanafo	2017-05-23	WAM 056	55	Female		1	1	1	1	1	1	1	0	Yes
BrongAhafo	Dormaa East	Wamanafo	2017-05-23	WAM 057	82	Female	Agriculture	1	1	1	0	0	0	2	1	Yes		MTB not detected	1
BrongAhafo	Dormaa East	Wamanafo	2017-05-23	WAM 058	53	Female	Agriculture	0	1	1	0	0	0	1	0	Yes
BrongAhafo	Dormaa East	Wamanafo	2017-05-23	WAM 059	52	Female	Agriculture	0	0	0	0	0	0	1	0		No
BrongAhafo	Dormaa East	Wamanafo	2017-05-23	WAM 060	48	Female	Agriculture	0	0	0	0	0	0	1	0		No
BrongAhafo	Dormaa East	Wamanafo	2017-05-23	WAM 061	53	Male	Agriculture	0	0	0	0	0	0	1	0		No
BrongAhafo	Dormaa East	Wamanafo	2017-05-23	WAM 062	52	Female	Agriculture	0	0	0	0	0	0	1	0		No
BrongAhafo	Dormaa East	Wamanafo	2017-05-23	WAM 063	52	Female	Agriculture	0	0	0	0	0	0	1	0		No
BrongAhafo	Dormaa East	Wamanafo	2017-05-23	WAM 064	32	Male	Manual labour	0	0	0	0	0	0	1	0	Yes
BrongAhafo	Dormaa East	Wamanafo	2017-05-23	WAM 065	80	Female	Agriculture	0	0	1	0	1	0	3	0		No
BrongAhafo	Dormaa East	Wamanafo	2017-05-23	WAM 066	60	Female	Agriculture	0	0	0	0	0	0	3	0	Yes
BrongAhafo	Dormaa East	Wamanafo	2017-05-23	WAM 067	57	Male	Agriculture	0	0	0	0	0	0	1	0		No
BrongAhafo	Dormaa East	Wamanafo	2017-05-23	WAM 068	56	Female	Agriculture	0	0	0	0	0	0	1	0		No
BrongAhafo	Dormaa East	Wamanafo	2017-05-23	WAM 069	45	Female	Sales and service	0	0	0	0	0	0	1	0		No
BrongAhafo	Dormaa East	Wamanafo	2017-05-23	WAM 070	62	Female	Agriculture	0	0	0	0	0	0	1	0		No
BrongAhafo	Dormaa East	Wamanafo	2017-05-23	WAM 071	61	Female	Agriculture	0	0	0	0	0	0	1	0		No
BrongAhafo	Dormaa East	Wamanafo	2017-05-23	WAM 072	56	Female	Agriculture	0	0	0	0	0	0	1	0		No
BrongAhafo	Dormaa East	Wamanafo	2017-05-23	WAM 073	35	Female	Agriculture	0	0	0	0	0	0	1	0		No
BrongAhafo	Dormaa East	Wamanafo	2017-05-23	WAM 074	74	Female	Agriculture	0	0	0	0	0	0	1	0		No
BrongAhafo	Dormaa East	Wamanafo	2017-05-23	WAM 075	29	Male	Professional	0	0	0	0	0	0	1	0		No
BrongAhafo	Dormaa East	Wamanafo	2017-05-23	WAM 076	70	Female	Agriculture	0	0	0	0	0	0	1	0		No
BrongAhafo	Dormaa East	Wamanafo	2017-05-23	WAM 077	58	Female	Agriculture	0	0	0	0	0	0	1	0		No
BrongAhafo	Dormaa East	Wamanafo	2017-05-23	WAM 078	54	Female	Agriculture	0	0	0	0	0	0	1	0		No
BrongAhafo	Dormaa East	Wamanafo	2017-05-23	WAM 079	38	Female	Agriculture	1	1	1	0	0	0	1	0	Yes
BrongAhafo	Dormaa East	Wamanafo	2017-05-23	WAM 080	86	Female	Agriculture	0	0	0	0	0	0	1	0	Yes
BrongAhafo	Dormaa East	Wamanafo	2017-05-23	WAM 081	62	Male	Agriculture	0	0	0	0	0	0	1	0		No
BrongAhafo	Dormaa East	Wamanafo	2017-05-23	WAM 082	42	Male	Manual labour	1	1	1	0	0	0	1	0	Yes
BrongAhafo	Dormaa East	Wamanafo	2017-05-23	WAM 083	34	Female	Sales and service	0	0	0	0	0	0	1	0		No
BrongAhafo	Dormaa East	Wamanafo	2017-05-23	WAM 084	41	Female	Sales and service	0	0	0	0	0	0	1	0		No
BrongAhafo	Dormaa East	Wamanafo	2017-05-23	WAM 085	70	Female	Agriculture	0	0	0	0	0	0	1	0		No
BrongAhafo	Dormaa East	Wamanafo	2017-05-23	WAM 065	65	Female	Agriculture	0	0	0	0	0	0	1	0		No
BrongAhafo	Dormaa East	Wamanafo	2017-05-23	WAM 087	51	Female	Agriculture	1	1	1	0	0	0	1	0	Yes
BrongAhafo	Dormaa East	Wamanafo	2017-05-23	WAM 088	49	Female	Agriculture	0	0	0	0	0	0	1	0		No
BrongAhafo	Dormaa East	Wamanafo	2017-05-23	WAM 089	65	Female	Agriculture	0	1	0	0	0	0	2	1	Yes		MTB not detected	1
BrongAhafo	Dormaa East	Wamanafo	2017-05-23	WAM 090	34	Male		1	1	1	1	1	1	2	1	Yes		MTB detected high rifampicin sensitive	2
BrongAhafo	Dormaa East	Wamanafo	2017-05-23	WAM 091	85	Male	Agriculture	1	0	1	0	0	0	1	0	Yes
BrongAhafo	Dormaa East	Wamanafo	2017-05-23	WAM 092	67	Female	Agriculture	0	0	0	0	0	0	1	0		No
BrongAhafo	Dormaa East	Wamanafo	2017-05-23	WAM 093	44	Female	Agriculture	0	0	0	0	0	0	1	0		No
BrongAhafo	Dormaa East	Wamanafo	2017-05-23	WAM 094	68	Female	Agriculture	1	1	1	0	0	0	1	0	Yes
BrongAhafo	Dormaa East	Wamanafo	2017-05-23	WAM 095	85	Female	Agriculture	0	0	0	0	0	0	1	0		No
BrongAhafo	Dormaa East	Wamanafo	2017-05-23	WAM 096	30	Female	Agriculture	0	0	0	0	0	0	1	0		No
BrongAhafo	Dormaa East	Wamanafo	2017-05-23	WAM 097	54	Female	Agriculture	0	0	0	0	0	0	1	0		No
BrongAhafo	Dormaa East	Wamanafo	2017-05-23	WAM 098	60	Male	Professional	0	0	0	0	0	0	3	0		No
BrongAhafo	Dormaa East	Wamanafo	2017-05-23	WAM 098	20	Female	Agriculture	0	0	0	0	0	0	1	0		No
BrongAhafo	Dormaa East	Wamanafo	2017-05-23	WAM 100	55	Female	Agriculture	0	0	0	0	0	0	1	0		No
BrongAhafo	Dormaa East	Wamanafo	2017-05-23	WAM 101	50	Male	Agriculture	0	0	0	0	0	0	1	0		No
BrongAhafo	Dormaa East	Wamanafo	2017-05-23	WAM 102	21	Female	Unemployed	0	0	0	0	0	0	1	0		No
BrongAhafo	Dormaa East	Wamanafo	2017-05-23	WAM 103	27	Male	Manual labour	1	1	1	0	0	0	2	1	Yes		MTB not detected	1
BrongAhafo	Dormaa East	Wamanafo	2017-05-23	WAM 104	84	Female	Agriculture	0	0	0	0	0	0	1	0		No
BrongAhafo	Dormaa East	Wamanafo	2017-05-23	WAM 105	79	Male	Agriculture	0	0	0	0	0	0	1	0		No
BrongAhafo	Dormaa East	Wamanafo	2017-05-23	WAM 106	82	Female	Agriculture	1	0	0	0	0	0	1	0		No
BrongAhafo	Dormaa East	Wamanafo	2017-05-23	WAM 107	81	Female	Agriculture	0	0	0	0	0	0	1	0		No
BrongAhafo	Dormaa East	Wamanafo	2017-05-23	WAM 108	51	Female	Sales and service	0	0	0	0	0	0	1	0		No
BrongAhafo	Dormaa East	Wamanafo	2017-05-23	WAM 109	32	Female	Agriculture	0	0	0	0	0	0	1	0		No
BrongAhafo	Dormaa East	Wamanafo	2017-05-23	WAM 110	25	Female	Agriculture	0	0	0	0	0	0	1	0		No
BrongAhafo	Dormaa East	Wamanafo	2017-05-23	WAM 111	70	Female	Agriculture	0	0	0	0	0	0	1	0		No
BrongAhafo	Dormaa East	Wamanafo	2017-05-23	WAM 112	55	Male	Agriculture	0	0	0	0	0	0	1	0		No
BrongAhafo	Dormaa East	Wamanafo	2017-05-23	WAM 113	38	Female	Sales and service	0	0	0	0	0	0	1	0		No
BrongAhafo	Dormaa East	Wamanafo	2017-05-23	WAM 114	27	Female	Professional	0	0	0	0	0	0	1	0		No
BrongAhafo	Dormaa East	Wamanafo	2017-05-23	WAM 115	53	Female	Professional	0	0	0	0	0	0	1	0		No
BrongAhafo	Dormaa East	Wamanafo	2017-05-23	WAM 116	21	Male	Manual labour	0	0	0	0	0	0	1	0		No
BrongAhafo	Dormaa East	Wamanafo	2017-05-23	WAM 117	47	Female	Agriculture	1	1	1	1	0	0	2	1	Yes		MTB not detected	1
BrongAhafo	Dormaa East	Wamanafo	2017-05-23	WAM 118	78	Male		1	0	1	0	0	1	1	0	Yes
BrongAhafo	Dormaa East	Wamanafo	2017-05-23	WAM 119	20	Female	Sales and service	0	0	0	0	0	0	1	0		No
BrongAhafo	Dormaa East	Wamanafo	2017-05-23	WAM 120	19	Female	Unemployed	0	0	0	0	0	0	1	0		No
BrongAhafo	Dormaa East	Wamanafo	2017-05-23	WAM 121	25	Female	Sales and service	0	0	0	0	0	0	1	0		No
BrongAhafo	Dormaa East	Wamanafo	2017-05-23	WAM 122	49	Female	Sales and service	0	0	0	0	0	0	1	0		No
BrongAhafo	Dormaa East	Wamanafo	2017-05-23	WAM 123	29	Female	Sales and service	0	0	0	0	0	0	1	0		No
BrongAhafo	Dormaa East	Wamanafo	2017-05-23	WAM 124	58	Female	Sales and service	0	0	0	0	0	0	1	0		No
BrongAhafo	Dormaa East	Wamanafo	2017-05-23	WAM 125	30	Male	Professional	0	0	0	0	0	0	1	0		No
BrongAhafo	Dormaa East	Wamanafo	2017-05-23	WAM 126	29	Male	Professional	0	0	0	0	0	0	1	0		No
BrongAhafo	Dormaa East	Wamanafo	2017-05-23	WAM 127	62	Female	Agriculture	0	0	0	0	0	0	1	0		No
BrongAhafo	Dormaa East	Wamanafo	2017-05-23	WAM 128	67	Female	Agriculture	1	1	1	0	1	0	1	0	Yes
BrongAhafo	Dormaa East	Wamanafo	2017-05-23	WAM 129	39	Female	Agriculture	0	0	0	0	0	0	1	0		No
BrongAhafo	Dormaa East	Wamanafo	2017-05-23	WAM 130	58	Female	Agriculture	0	0	0	0	0	0	1	0		No
BrongAhafo	Dormaa East	Wamanafo	2017-05-23	WAM 131	66	Male	Professional	0	0	0	0	0	0	1	0		No
BrongAhafo	Dormaa East	Wamanafo	2017-05-23	WAM 132	34	Female	Sales and service	0	0	0	0	0	0	1	0		No
BrongAhafo	Dormaa East	Wamanafo	2017-05-23	WAM 133	18	Male	Unemployed	0	0	0	0	0	0	1	0		No
BrongAhafo	Dormaa East	Wamanafo	2017-05-23	WAM 134	33	Female	Agriculture	1	1	1	0	1	1	1	0	Yes
BrongAhafo	Dormaa East	Wamanafo	2017-05-23	WAM 135	31	Female	Sales and service	1	1	1	1	1	1	1	0	Yes
BrongAhafo	Dormaa East	Wamanafo	2017-05-23	WAM 136	44	Female	Sales and service	0	0	0	0	0	0	1	0		No
BrongAhafo	Dormaa East	Wamanafo	2017-05-23	WAM 137	35	Female		0	0	0	0	0	0	1	0		No
BrongAhafo	Dormaa East	Wamanafo	2017-05-23	WAM 138	69	Male	Agriculture	1	0	0	0	0	0	1	0		No
BrongAhafo	Dormaa East	Wamanafo	2017-05-23	WAM 139	44	Male	Agriculture	0	0	0	0	0	0	1	0		No
BrongAhafo	Dormaa East	Wamanafo	2017-05-23	WAM 140	26	Female	Agriculture	0	0	0	0	0	0	1	0		No
BrongAhafo	Dormaa East	Wamanafo	2017-05-23	WAM 141	68	Female	Agriculture	0	0	0	0	0	0	1	0		No
BrongAhafo	Dormaa East	Wamanafo	2017-05-23	WAM 142	53	Female	Agriculture	0	0	0	0	0	0	1	0		No
BrongAhafo	Dormaa East	Wamanafo	2017-05-23	WAM 143	74	Female	Agriculture	0	0	0	0	0	0	1	0		No
BrongAhafo	Dormaa East	Wamanafo	2017-05-23	WAM 144	80	Female	Agriculture	0	0	0	0	0	0	1	0		No
BrongAhafo	Dormaa East	Wamanafo	2017-05-23	WAM 145	51	Female	Sales and service	0	0	0	0	0	0	1	0		No
BrongAhafo	Dormaa East	Wamanafo	2017-05-23	WAM 146	75	Female		0	0	0	0	0	0	1	0		No
BrongAhafo	Dormaa East	Wamanafo	2017-05-23	WAM 147	58	Female	Agriculture	0	0	0	0	0	0	1	0		No
BrongAhafo	Dormaa East	Wamanafo	2017-05-23	WAM 148	65	Male	Agriculture	0	0	0	0	0	0	1	0		No
BrongAhafo	Dormaa East	Wamanafo	2017-05-23	WAM 149	40	Female	Agriculture	0	0	0	0	0	0	1	0		No
BrongAhafo	Dormaa East	Wamanafo	2017-05-23	WAM 150	60	Female	Agriculture	0	0	0	0	0	0	1	0		No
BrongAhafo	Dormaa East	Wamanafo	2017-05-23	WAM 151	66	Female	Agriculture	0	0	0	0	0	0	1	0		No
BrongAhafo	Dormaa East	Wamanafo	2017-05-23	WAM 152	29	Male	Professional	0	0	0	0	0	0	1	0		No
BrongAhafo	Dormaa East	Wamanafo	2017-05-23	WAM 153	41	Male	Professional	0	0	0	0	0	0	1	0		No
BrongAhafo	Dormaa East	Kyeremasu	2017-05-24	KYE 001	70	Male	Agriculture	0	0	0	0	0	0	1	0		No
BrongAhafo	Dormaa East	Kyeremasu	2017-05-24	KYE 002	33	Female	Professional	0	0	0	0	0	0	1	0		No
BrongAhafo	Dormaa East	Kyeremasu	2017-05-24	KYE 003	55	Male	Manual labour	0	0	0	0	0	0	1	0		No
BrongAhafo	Dormaa East	Kyeremasu	2017-05-24	KYE 004	50	Female	Agriculture	0	0	0	0	0	0	1	0		No
BrongAhafo	Dormaa East	Kyeremasu	2017-05-24	KYE 005	56	Female	Agriculture	0	0	0	0	0	0	1	0		No
BrongAhafo	Dormaa East	Kyeremasu	2017-05-24	KYE 006	55	Male	Manual labour	0	0	0	0	0	0	1	0		No
BrongAhafo	Dormaa East	Kyeremasu	2017-05-24	KYE 007	52	Female	Agriculture	1	1	0	0	0	0	1	0	Yes
BrongAhafo	Dormaa East	Kyeremasu	2017-05-24	KYE 008	76	Male		0	0	0	0	0	0	1	0		No
BrongAhafo	Dormaa East	Kyeremasu	2017-05-24	KYE 009	70	Male	Manual labour	0	0	0	0	0	0	3	0		No
BrongAhafo	Dormaa East	Kyeremasu	2017-05-24	KYE 010	81	Female	Agriculture	1	1	1	0	0	1	2	1	Yes		MTB not detected	1
BrongAhafo	Dormaa East	Kyeremasu	2017-05-24	KYE 011	57	Female	Agriculture	0	0	0	0	0	0	4		Yes
BrongAhafo	Dormaa East	Kyeremasu	2017-05-24	KYE 012	62	Male	Agriculture	0	0	0	0	0	0	1	0		No
BrongAhafo	Dormaa East	Kyeremasu	2017-05-24	KYE 013	42	Female	Agriculture	1	1	1	0	0	0	1	0	Yes
BrongAhafo	Dormaa East	Kyeremasu	2017-05-24	KYE 014	54	Female	Agriculture	0	0	0	0	0	0	1	0		No
BrongAhafo	Dormaa East	Kyeremasu	2017-05-24	KYE 015	53	Female	Agriculture	0	0	0	0	0	0	1	0		No
BrongAhafo	Dormaa East	Kyeremasu	2017-05-24	KYE 016	65	Female	Agriculture	0	0	0	0	0	0	1	0		No
BrongAhafo	Dormaa East	Kyeremasu	2017-05-24	KYE 017	70	Female	Agriculture	0	0	0	0	0	0	1	0		No
BrongAhafo	Dormaa East	Kyeremasu	2017-05-24	KYE 018	38	Female	Sales and service	0	0	0	0	0	0	1	0		No
BrongAhafo	Dormaa East	Kyeremasu	2017-05-24	KYE 019	56	Female	Sales and service	0	0	0	0	0	0	1	0		No
BrongAhafo	Dormaa East	Kyeremasu	2017-05-24	KYE 020	51	Female	Sales and service	0	0	0	0	0	0	1	0		No
BrongAhafo	Dormaa East	Kyeremasu	2017-05-24	KYE 021	29	Female	Unemployed	0	0	0	0	0	0	1	0		No
BrongAhafo	Dormaa East	Kyeremasu	2017-05-24	KYE 022	50	Female		1	1	1	0	0	0	1	0	Yes
BrongAhafo	Dormaa East	Kyeremasu	2017-05-24	KYE 023	25	Male	Agriculture	0	0	0	0	0	0	1	0		No
BrongAhafo	Dormaa East	Kyeremasu	2017-05-24	KYE 024	40	Female	Sales and service	0	0	0	0	0	0	1	0		No
BrongAhafo	Dormaa East	Kyeremasu	2017-05-24	KYE 025	55	Male	Agriculture	0	0	0	0	0	0	3	0		No
BrongAhafo	Dormaa East	Kyeremasu	2017-05-24	KYE 026	38	Male	Agriculture	0	0	0	0	0	0	1	0		No
BrongAhafo	Dormaa East	Kyeremasu	2017-05-24	KYE 027	56	Female	Agriculture	0	0	0	0	0	0	1	0		No
BrongAhafo	Dormaa East	Kyeremasu	2017-05-24	KYE 028	38	Male	Manual labour	0	0	0	0	0	0	1	0		No
BrongAhafo	Dormaa East	Kyeremasu	2017-05-24	KYE 029	36	Male	Agriculture	1	0	0	0	0	0	1	0	Yes
BrongAhafo	Dormaa East	Kyeremasu	2017-05-24	KYE 030	59	Female	Agriculture	0	0	0	0	0	0	1	0		No
BrongAhafo	Dormaa East	Kyeremasu	2017-05-24	KYE 031	30	Male	Manual labour	0	0	0	0	0	0	1	0		No
BrongAhafo	Dormaa East	Kyeremasu	2017-05-24	KYE 032	40	Male	Agriculture	0	0	0	0	0	0	1	0		No
BrongAhafo	Dormaa East	Kyeremasu	2017-05-24	KYE 033	86	Female	Agriculture	0	0	0	0	0	0	1	0		No
BrongAhafo	Dormaa East	Kyeremasu	2017-05-24	KYE 034	62	Male	Agriculture	0	0	0	0	0	0	1	0		No
BrongAhafo	Dormaa East	Kyeremasu	2017-05-24	KYE 035	44	Female	Sales and service	0	0	0	0	0	0	1	0		No
BrongAhafo	Dormaa East	Kyeremasu	2017-05-24	KYE 036	60	Female	Agriculture	1	1	1	0	0	0	1	0	Yes
BrongAhafo	Dormaa East	Kyeremasu	2017-05-24	KYE 037	35	Male	Manual labour	1	0	0	0	0	0	1	0		No
BrongAhafo	Dormaa East	Kyeremasu	2017-05-24	KYE 038	50	Female	Sales and service	0	0	0	0	0	0	1	0		No
BrongAhafo	Dormaa East	Kyeremasu	2017-05-24	KYE 039	57	Male	Agriculture	0	0	0	0	0	0	1	0		No
BrongAhafo	Dormaa East	Kyeremasu	2017-05-24	KYE 040	52	Male	Agriculture	1	0	0	0	0	0	2	1	Yes		MTB not detected	1
BrongAhafo	Dormaa East	Kyeremasu	2017-05-24	KYE 041	73	Male	Agriculture	0	0	0	0	0	0	1	0		No
BrongAhafo	Dormaa East	Kyeremasu	2017-05-24	KYE 042	29	Female	Unemployed	0	0	0	0	0	0	1	0		No
BrongAhafo	Dormaa East	Kyeremasu	2017-05-24	KYE 043	59	Male	Agriculture	0	0	0	0	0	0	1	0		No
BrongAhafo	Dormaa East	Kyeremasu	2017-05-24	KYE 044	65	Female	Agriculture	0	0	0	0	0	0	1	0		No
BrongAhafo	Dormaa East	Kyeremasu	2017-05-24	KYE 045	55	Female	Agriculture	1	0	0	0	0	0	1	0		No
BrongAhafo	Dormaa East	Kyeremasu	2017-05-24	KYE 046	75	Female	Agriculture	0	0	0	0	0	0	3	0		No
BrongAhafo	Dormaa East	Kyeremasu	2017-05-24	KYE 047	61	Female	Agriculture	0	0	0	0	0	0	1	0		No
BrongAhafo	Dormaa East	Kyeremasu	2017-05-24	KYE 048	40	Female	Sales and service	0	0	0	0	0	0	1	0		No
BrongAhafo	Dormaa East	Kyeremasu	2017-05-24	KYE 049	57	Female	Agriculture	1	1	1	0	0	0	2	1	Yes		MTB not detected	1
BrongAhafo	Dormaa East	Kyeremasu	2017-05-24	KYE 050	100	Male	Agriculture	1	1	0	0	0	0	1	0	Yes
BrongAhafo	Dormaa East	Kyeremasu	2017-05-24	KYE 051	28	Male	Manual labour	0	0	0	0	0	0	1	0		No
BrongAhafo	Dormaa East	Kyeremasu	2017-05-24	KYE 052	19	Male	Sales and service	0	0	0	0	0	0	1	0		No
BrongAhafo	Dormaa East	Kyeremasu	2017-05-24	KYE 053	20	Male	Unemployed	0	0	0	0	0	0	1	0		No
BrongAhafo	Dormaa East	Kyeremasu	2017-05-24	KYE 054	20	Male	Manual labour	0	0	0	0	0	0	1	0		No
BrongAhafo	Dormaa East	Kyeremasu	2017-05-24	KYE 055	22	Male	Unemployed	0	0	0	0	0	0	1	0		No
BrongAhafo	Dormaa East	Kyeremasu	2017-05-24	KYE 056	56	Female		0	0	0	0	0	0	1	0	Yes
BrongAhafo	Dormaa East	Kyeremasu	2017-05-24	KYE 057	60	Female		0	0	0	0	0	0	1	0		No
BrongAhafo	Dormaa East	Kyeremasu	2017-05-24	KYE 058	65	Male		1	1	1	0	0	0	1	0	Yes
BrongAhafo	Dormaa East	Kyeremasu	2017-05-24	KYE 059	39	Female		0	0	0	0	0	0	1	0		No
BrongAhafo	Dormaa East	Kyeremasu	2017-05-24	KYE 060	39	Female	Sales and service	0	0	0	0	0	0	1	0		No
BrongAhafo	Dormaa East	Kyeremasu	2017-05-24	KYE 061	58	Male	Professional	1	1	0	0	0	0	1	0	Yes
BrongAhafo	Dormaa East	Kyeremasu	2017-05-24	KYE 062	40	Female	Sales and service	0	0	0	0	0	0	1	0		No
BrongAhafo	Dormaa East	Kyeremasu	2017-05-24	KYE 063	54	Female	Sales and service	0	0	0	0	0	0	1	0		No
BrongAhafo	Dormaa East	Kyeremasu	2017-05-24	KYE 064	31	Male	Professional	0	0	0	0	0	0	1	0		No
BrongAhafo	Dormaa East	Kyeremasu	2017-05-24	KYE 065	35	Male	Professional	0	0	0	0	0	0	1	0		No
BrongAhafo	Dormaa East	Kyeremasu	2017-05-24	KYE 066	57	Female	Agriculture	0	0	0	0	0	0	1	0		No
BrongAhafo	Dormaa East	Kyeremasu	2017-05-24	KYE 067	70	Female	Agriculture	0	0	0	0	0	0	1	0		No
BrongAhafo	Dormaa East	Kyeremasu	2017-05-24	KYE 068	68	Female	Agriculture	0	0	0	0	0	0	1	0		No
BrongAhafo	Dormaa East	Kyeremasu	2017-05-24	KYE 069	19	Male	Unemployed	0	0	0	0	0	0	1	0		No
BrongAhafo	Dormaa East	Kyeremasu	2017-05-24	KYE 070	45	Female	Agriculture	1	1	1	0	1	1	2	1	Yes		MTB not detected	1
BrongAhafo	Dormaa East	Kyeremasu	2017-05-24	KYE 071	52	Female	Agriculture	0	0	0	0	0	0	1	0		No
BrongAhafo	Dormaa East	Kyeremasu	2017-05-24	KYE 072	42	Female	Agriculture	0	0	0	0	0	0	1	0		No
BrongAhafo	Dormaa East	Kyeremasu	2017-05-24	KYE 073	54	Female	Agriculture	0	0	0	0	0	0	1	0		No
BrongAhafo	Dormaa East	Kyeremasu	2017-05-24	KYE 074	74	Male	Agriculture	0	0	0	0	0	0	1	0		No
BrongAhafo	Dormaa East	Kyeremasu	2017-05-24	KYE 075	29	Male	Professional	0	0	0	0	0	0	1	0		No
BrongAhafo	Dormaa East	Kyeremasu	2017-05-24	KYE 076	62	Female	Agriculture	0	0	0	0	0	0	1	0		No
BrongAhafo	Dormaa East	Kyeremasu	2017-05-24	KYE 077	52	Female	Agriculture	0	0	0	0	0	0	1	0		No
BrongAhafo	Dormaa East	Kyeremasu	2017-05-24	KYE 078	44	Female	Sales and service	0	0	0	0	0	0	1	0		No
BrongAhafo	Dormaa East	Kyeremasu	2017-05-24	KYE 079	65	Female	Agriculture	1	1	0	0	0	0	2	1	Yes		MTB not detected	1
BrongAhafo	Dormaa East	Kyeremasu	2017-05-24	KYE 080	70	Female	Agriculture	0	0	0	0	0	0	1	0		No
BrongAhafo	Dormaa East	Kyeremasu	2017-05-24	KYE 081	65	Male	Agriculture	0	0	0	0	0	0	1	0		No
BrongAhafo	Dormaa East	Kyeremasu	2017-05-24	KYE 082	58	Female	Agriculture	0	0	0	0	0	0	1	0		No
BrongAhafo	Dormaa East	Kyeremasu	2017-05-24	KYE 083	70	Female	Agriculture	1	1	0	0	0	0	1	0	Yes
BrongAhafo	Dormaa East	Kyeremasu	2017-05-24	KYE 084	36	Female	Agriculture	0	0	0	0	0	0	1	0		No
BrongAhafo	Dormaa East	Kyeremasu	2017-05-24	KYE 085	80	Female	Agriculture	0	0	0	0	0	0	1	0		No
BrongAhafo	Dormaa East	Kyeremasu	2017-05-24	KYE 086	33	Female	Agriculture	0	0	0	0	0	0	1	0		No
BrongAhafo	Dormaa East	Kyeremasu	2017-05-24	KYE 087	72	Female	Agriculture	1	0	0	0	0	0	1	0		No
BrongAhafo	Dormaa East	Kyeremasu	2017-05-24	KYE 088	15	Male	Unemployed	0	0	0	0	0	0	4		Yes
BrongAhafo	Dormaa East	Kyeremasu	2017-05-24	KYE 089	85	Female	Agriculture	1	1	1	0	1	0	1	0	Yes
BrongAhafo	Dormaa East	Kyeremasu	2017-05-24	KYE 090	32	Male	Sales and service	0	0	0	0	0	0	1	0		No
BrongAhafo	Dormaa East	Kyeremasu	2017-05-24	KYE 091	48	Female	Agriculture	0	0	0	0	0	0	1	0		No
BrongAhafo	Dormaa East	Kyeremasu	2017-05-24	KYE 092	40	Female	Agriculture	0	0	0	0	0	0	4
BrongAhafo	Dormaa East	Kyeremasu	2017-05-24	KYE 093	28	Male	Miner	0	0	0	0	0	0	1	0		No
BrongAhafo	Dormaa East	Kyeremasu	2017-05-24	KYE 094	37	Male	Agriculture	1	1	1	1	0	0	2	1	Yes		MTB not detected	1
BrongAhafo	Dormaa East	Kyeremasu	2017-05-24	KYE 095	28	Male	Agriculture	0	0	0	0	0	0	1	0		No
BrongAhafo	Dormaa East	Kyeremasu	2017-05-24	KYE 096	34	Female	Manual labour	0	0	0	0	0	0	1	0		No
BrongAhafo	Dormaa East	Kyeremasu	2017-05-24	KYE 097	23	Female		0	0	0	0	0	0	1	0		No
BrongAhafo	Dormaa East	Kyeremasu	2017-05-24	KYE 098	40	Female	Sales and service	0	0	0	0	0	0	1	0		No
BrongAhafo	Dormaa East	Kyeremasu	2017-05-24	KYE 099	76	Female	Sales and service	0	0	0	0	1	0	2	1	Yes		MTB not detected	1
BrongAhafo	Dormaa East	Kyeremasu	2017-05-24	KYE 100	60	Male	Professional	1	1	1	0	1	0	1	0	Yes
BrongAhafo	Dormaa East	Kyeremasu	2017-05-24	KYE 101	40	Female	Sales and service	0	0	0	0	0	0	1	0		No
BrongAhafo	Dormaa East	Kyeremasu	2017-05-24	KYE 102	45	Female	Sales and service	0	0	0	0	0	0	2	1	Yes		MTB not detected	1
BrongAhafo	Dormaa East	Kyeremasu	2017-05-24	KYE 103	38	Female	Sales and service	0	0	0	0	0	0	1	0		No
BrongAhafo	Dormaa East	Kyeremasu	2017-05-24	KYE 104	52	Female	Agriculture	0	0	0	0	0	0	1	0		No
BrongAhafo	Dormaa East	Kyeremasu	2017-05-24	KYE 105	90	Female	Agriculture	0	0	0	0	0	0	3	0		No
BrongAhafo	Dormaa East	Kyeremasu	2017-05-24	KYE 106	72	Female	Agriculture	0	0	0	0	0	0	1	0		No
BrongAhafo	Dormaa East	Kyeremasu	2017-05-24	KYE 107	80	Female	Agriculture	1	0	1	0	0	0	3	0		No
BrongAhafo	Dormaa East	Kyeremasu	2017-05-24	KYE 108	80	Female		1	1	1	0	1	0	2	1	Yes		MTB not detected	1
BrongAhafo	Dormaa East	Kyeremasu	2017-05-24	KYE 109	54	Female	Sales and service	1	1	0	0	0	0	1	0	Yes
BrongAhafo	Dormaa East	Kyeremasu	2017-05-24	KYE 110	63	Female	Agriculture	0	0	0	0	0	0	3	0		No
BrongAhafo	Dormaa East	Kyeremasu	2017-05-24	KYE 111	62	Female	Sales and service	1	1	0	0	1	0	2	1	Yes		MTB not detected	1
BrongAhafo	Dormaa East	Kyeremasu	2017-05-24	KYE 112	27	Male	Manual labour	0	0	0	0	0	0	1	0		No
BrongAhafo	Dormaa East	Kyeremasu	2017-05-24	KYE 113	25	Male	Agriculture	0	0	0	0	0	0	1	0		No
BrongAhafo	Dormaa East	Kyeremasu	2017-05-24	KYE 114	28	Male	Agriculture	0	0	0	0	0	0	1	0		No
BrongAhafo	Dormaa East	Kyeremasu	2017-05-24	KYE 115	80	Female	Agriculture	0	0	0	1	1	1	3	0		No
BrongAhafo	Dormaa East	Kyeremasu	2017-05-24	KYE 116	78	Male	Agriculture	0	0	0	0	0	0	1	0		No
BrongAhafo	Dormaa East	Kyeremasu	2017-05-24	KYE 117	50	Female	Sales and service	0	0	0	0	0	0	1	0		No
BrongAhafo	Dormaa East	Kyeremasu	2017-05-24	KYE 118	80	Female		1	0	0	0	0	0	1	0	Yes
BrongAhafo	Dormaa East	Kyeremasu	2017-05-24	KYE 119	50	Female	Agriculture	0	0	0	0	0	0	1	0		No
BrongAhafo	Dormaa East	Kyeremasu	2017-05-24	KYE 120	30	Female	Agriculture	1	1	1	0	1	0	1	0	Yes
BrongAhafo	Dormaa East	Kyeremasu	2017-05-24	KYE 121	80	Female		1	0	1	0	0	0	1	0		No
BrongAhafo	Dormaa East	Kyeremasu	2017-05-24	KYE 122	30	Male	Miner	0	0	0	0	0	0	1	0	Yes
BrongAhafo	Dormaa East	Kyeremasu	2017-05-24	KYE 123	35	Male	Miner	1	1	1	0	0	0	1	0	Yes
BrongAhafo	Dormaa East	Kyeremasu	2017-05-24	KYE 124	28	Female	Agriculture	0	0	0	0	0	0	1	0		No
BrongAhafo	Dormaa East	Kyeremasu	2017-05-24	KYE 125	55	Female	Agriculture	0	0	0	0	0	0	1	0		No
BrongAhafo	Dormaa East	Kyeremasu	2017-05-24	KYE 126	72	Female	Sales and service	1	0	0	0	0	0	1	0		No
BrongAhafo	Dormaa East	Kyeremasu	2017-05-24	KYE 127	55	Male	Professional	0	0	0	0	0	0	1	0		No
BrongAhafo	Dormaa East	Kyeremasu	2017-05-24	KYE 128	29	Female	Agriculture	1	1	1	0	1	0	1	0	Yes
BrongAhafo	Dormaa East	Kyeremasu	2017-05-24	KYE 129	51	Female	Agriculture	0	0	0	0	0	0	1	0		No
BrongAhafo	Dormaa East	Kyeremasu	2017-05-24	KYE 130	45	Female	Sales and service	0	0	0	0	0	0	1	0		No
BrongAhafo	Dormaa East	Kyeremasu	2017-05-24	KYE 131	48	Female	Agriculture	0	0	0	0	0	0	1	0		No
BrongAhafo	Dormaa East	Kyeremasu	2017-05-24	KYE 132	69	Male	Agriculture	0	0	0	0	0	0	1	0		No
BrongAhafo	Dormaa East	Kyeremasu	2017-05-24	KYE 133	26	Male	Sales and service	0	0	0	0	0	0	1	0		No
BrongAhafo	Dormaa East	Kyeremasu	2017-05-24	KYE 134	29	Male	Agriculture	0	0	0	0	0	0	1	0		No
BrongAhafo	Dormaa East	Kyeremasu	2017-05-24	KYE 135	21	Male	Unemployed	0	0	0	0	0	0	1	0		No
BrongAhafo	Dormaa East	Kyeremasu	2017-05-24	KYE 136	37	Female	Sales and service	0	0	0	0	0	0	1	0		No
BrongAhafo	Dormaa East	Kyeremasu	2017-05-24	KYE 137	56	Female	Professional	0	0	0	0	0	0	1	0		No
BrongAhafo	Dormaa East	Kyeremasu	2017-05-24	KYE 138	28	Male	Sales and service	0	0	0	0	0	0	1	0		No
BrongAhafo	Dormaa East	Kyeremasu	2017-05-24	KYE 139	55	Male	Professional	0	0	0	0	0	0	1	0		No
BrongAhafo	Dormaa East	Kyeremasu	2017-05-24	KYE 140	37	Male	Agriculture	0	0	0	0	0	0	1	0		No
BrongAhafo	Dormaa East	Kyeremasu	2017-05-24	KYE 141	33	Female	Agriculture	0	0	0	0	0	0	1	0		No
BrongAhafo	Dormaa East	Kyeremasu	2017-05-24	KYE 142	54	Female	Sales and service	0	0	0	0	0	0	1	0		No
BrongAhafo	Dormaa East	Kyeremasu	2017-05-24	KYE 143	40	Female	Sales and service	0	0	0	0	0	0	1	0		No
BrongAhafo	Dormaa East	Kyeremasu	2017-05-24	KYE 144	26	Male	Agriculture	0	0	0	0	0	0	4
BrongAhafo	Dormaa East	Kyeremasu	2017-05-24	KYE 146	47	Female	Agriculture	0	0	0	0	0	0	3	0		No
BrongAhafo	Dormaa East	Kyeremasu	2017-05-24	KYE 147	33	Female	Agriculture	0	0	0	0	0	0	1	0		No
BrongAhafo	Dormaa East	Kyeremasu	2017-05-24	KYE 148	71	Female	Agriculture	0	0	0	0	0	0	1	0		No
BrongAhafo	Dormaa East	Kyeremasu	2017-05-24	KYE 149	78	Female	Agriculture	0	0	0	0	0	0	1	0		No
[truncated: 8,442 more rows]
